# Supplementary material for: Rapid succession drives spring community dynamics of small protists at Helgoland Roads, North Sea
Source: J Plankton Res. 2020 May 14;42(3):305–19. doi: 10.1093/plankt/fbaa017 (PMC7252501; doi:10.1093/plankt/fbaa017)
Supplement: SupplementaryTable_SI_fbaa017 [file supplementarytable_si_fbaa017.xlsx]

## Sheet: Supplementary Table SI
Supplementary Table SI: Sampling dates, phases defined by beta diversity and environmental parameters
SampleID	Date	Month	Week	Phase	Temperature [°C]	Salinity	SECCHI depth [m]	Silicate [µmol/L]	Nitrite [µmol/L]	Nitrate [µmol/L]	Ammonium [µmol/L]	Phosphate [µmol/L]	Tide	Sunshine duration [h]
Sample_160315	2016-03-15	March	11	1	5.9	33.18	6.2	5.31	0.48	15.65	1.54	0.21	low-tide	0.1
Sample_160316	2016-03-16	March	11	1	5.8	33.202	5.2	5.09	0.49	15.75	0.01	0.18	low-tide	10.9
Sample_160317	2016-03-17	March	11	1	5.9	33.051	4.8	5.42	0.44	14.82	0.01	0.51	low-tide	8.7
Sample_160318	2016-03-18	March	11	1	6	33.147	4.6	4.22	0.4	14.74	0.01	0.16	low-tide	0.6
Sample_160321	2016-03-21	March	12	2	6	31.594	4	13.37	0.56	26.01	0.27	0.31	high-tide	1
Sample_160322	2016-03-22	March	12	2	6.2	32.376	2.5	8.47	0.43	21.35	0.47	0.16	high-tide	1.9
Sample_160323	2016-03-23	March	12	2	6.4	32.534	5	8.89	0.39	21.06	0.36	0.19	high-tide	10
Sample_160324	2016-03-24	March	12	2	6.4	31.74	5.9	11.87	0.59	24.03	0.97	0.24	high-tide	1.9
Sample_160329	2016-03-29	March	13	2	6.4	33.409	2.9	0.87	0.29	13.15	0.01	0.01	low-tide	10.5
Sample_160330	2016-03-30	March	13	2	6.4	33.696	3.9	1.02	0.25	6.47	0.66	0.01	low-tide	8.1
Sample_160331	2016-03-31	March	13	2	6.4	33.471	4	1.02	0.22	8.29	0.33	0.01	low-tide	10.1
Sample_160401	2016-04-01	April	13	2	6.4	33.26	4	1.41	0.26	7.51	0.91	0.01	low-tide	11
Sample_160404	2016-04-04	April	14	2	6.9	33.42	5.9	0.65	0.29	11.07	0.23	0.19	high-tide	6.7
Sample_160405	2016-04-05	April	14	2	7	33.51	6.2	0.45	0.22	9.16	0.2	0.01	high-tide	0
Sample_160406	2016-04-06	April	14	3	7.2	33.5	6.2	0.47	0.18	10.32	0.53	0.01	high-tide	4.8
Sample_160407	2016-04-07	April	14	3	7	33.62	3.6	0.62	0.14	11.07	0.54	0.08	high-tide	6.5
Sample_160408	2016-04-08	April	14	3	7.2	33.53	4.5	0.73	0.21	8.14	0.06	0.09	low-tide	6.9
Sample_160411	2016-04-11	April	15	3	7.2	33.58	6	1.07	0.15	8.68	0.61	0.47	low-tide	12.5
Sample_160412	2016-04-12	April	15	3	7.4	33.62	3.5	0.54	0.21	8.25	0.4	0.08	low-tide	3.2
Sample_160413	2016-04-13	April	15	NA	7.5	33.6	6.5	0.5	0.19	7.96	0.01	0.01	low-tide	0
Sample_160414	2016-04-14	April	15	3	7.5	33.64	7	0.51	0.16	7.7	0.01	1.32	low-tide	3.5
Sample_160415	2016-04-15	April	15	3	7.5	33.57	6.5	0.56	0.19	7.16	0.01	0.39	low-tide	3
Sample_160418	2016-04-18	April	16	NA	8	33.65	2.5	0.78	0.2	7.43	0.13	1.43	high-tide	0.2
Sample_160419	2016-04-19	April	16	3	7.8	33.62	2.1	0.57	0.18	7.17	0.01	0.06	high-tide	9.2
Sample_160420	2016-04-20	April	16	NA	7.9	32.62	2.5	0.74	0.27	8.02	0.47	0.15	high-tide	4.9
Sample_160422	2016-04-22	April	16	4	8.1	32.2	3.5	0.51	0.34	14.36	0.01	0.05	low-tide	5.1
Sample_160425	2016-04-25	April	17	4	8.2	32.19	1.8	0.25	0.33	10.84	0.04	0.03	low-tide	4.8
Sample_160426	2016-04-26	April	17	4	7.9	32.36	4.5	0.45	0.28	11.48	0.01	0.03	low-tide	8.8
Sample_160427	2016-04-27	April	17	4	8	31.82	3	0.31	0.29	14.07	0.48	0.08	low-tide	1.5
Sample_160428	2016-04-28	April	17	4	7.8	32.12	3.5	0.62	0.26	12.76	0.17	0.13	low-tide	9.1
Sample_160429	2016-04-29	April	17	4	8.1	32.37	3.1	0.4	0.26	13.43	3	0.08	low-tide	0
Sample_160502	2016-05-02	May	18	4	8.6	32.46	4.5	0.4	0.25	10.41	0.33	0.13	high-tide	11
Sample_160503	2016-05-03	May	18	4	8.8	32.82	5	0.13	0.15	7.74	0.04	0.05	high-tide	10.2
Sample_160506	2016-05-06	May	18	4	8.2	32.73	4	0.27	0.1	5.47	0.46	0.2	low-tide	13.9
Sample_160510	2016-05-10	May	19	4	9.8	32.73	4.9	0.37	0.09	5.13	0.91	0.16	low-tide	13.2
Sample_160511	2016-05-11	May	19	4	10	32.79	5.1	0.29	0.04	4.69	0.82	0.11	low-tide	13.4
Sample_160512	2016-05-12	May	19	4	10.4	32.77	4	0.75	0.06	3.3	2.64	0.58	low-tide	14.4
Sample_160513	2016-05-13	May	19	5	10	32.91	5	0.24	0.03	3.29	0.58	0.13	low-tide	13.8
Sample_160517	2016-05-17	May	20	5	10.4	31.93	4	0.36	0.08	7.19	1.55	0.1	high-tide	5.1
Sample_160518	2016-05-18	May	20	5	10.7	31.94	5.5	0.57	0.09	6.57	1.43	0.21	high-tide	8.7
Sample_160519	2016-05-19	May	20	5	10.6	32.05	5.5	0.42	0.16	11.09	0.01	0.06	high-tide	8.1
Sample_160520	2016-05-20	May	20	5	10.6	32.18	6.5	0.64	0.11	8.76	0.08	0.09	high-tide	0.1
Sample_160523	2016-05-23	May	21	5	11.3	31.74	5.5	0.98	0.15	6.68	2.51	0.02	low-tide	0
Sample_160524	2016-05-24	May	21	5	11.5	31.54	4.5	1.39	0.08	10.21	0.6	0.05	low-tide	0
Sample_160525	2016-05-25	May	21	5	11.4	31.77	4.5	1.07	0.19	6.45	3.24	0.39	low-tide	0
Sample_160526	2016-05-26	May	21	5	11.4	31.7	5	2.06	0.18	6.56	0.41	0.21	low-tide	0
Sample_160527	2016-05-27	May	21	5	11.7	31.68	5	2.56	0.12	11.15	0.96	0.47	low-tide	7.5
Sample_160530	2016-05-30	May	22	5	12.2	31.6	5	2.16	0.11	8.94	0.02	0.28	low-tide	14.1
Sample_160531	2016-05-31	May	22	5	13	31.75	4	2.24	0.17	9.41	0.56	0.47	low-tide	7.2
