# Supplementary material for: Rapid succession drives spring community dynamics of small protists at Helgoland Roads, North Sea
Source: J Plankton Res. 2020 May 14;42(3):305–19. doi: 10.1093/plankt/fbaa017 (PMC7252501; doi:10.1093/plankt/fbaa017)
Supplement: SupplementaryTable_SII_fbaa017 [file supplementarytable_sii_fbaa017.xlsx]

## Sheet: Supplementary Table SII
Supplementary Table SII: Statistic of SIMPER analysis, given are the number of OTUs contributing over 1% to the total SIMPER value to explain the variation between each compared phases, the maximum SIMPER value of one OTU, the number of significant OTUs as calculated by Kruskal-Wallis, the respective genera in order of influence and the maximum SIMPER value of the significant OTUs, difference in …
Compared Phases	Number of OTUs (minimum ≥ 1%)	max. SIMPER value	Number of significant OTUs	contributing genera	max. significant SIMPER value
Phase 1 & 2	20	0.0738	6	Ditylum, Pseudo-nitzschia, TAGIRI1-lineage_X, Gymnodiniales_unclassified, Guinardia, Prymnesiophyceae_unclassified	0.0738
Phase 1 & 3	19	0.0942	14	Ditylum, Heterocapsa, Pseudo-nitzschia, Gymnodinium, Dino-Group-II-Clade-16_X, Gyrodinium, Dinophyceae_unclassified, Gymnodiniales_unclassified, Novel-clade-2_X, Dino-Group-II-Clade-7_X, Protaspa-lineage_X, Guinardia, MAST-1C_X, Polar-centric-Mediophyceae_unclassified	0.0942
Phase 1 & 4	19	0.0668	13	Ditylum, Dinophyceae_unclassified, Phaeocystis, Heterocapsa, Emiliania, Pseudo-nitzschia, Gyrodinium, Stephanoecidae_Group_D_X, Dinophyceae_XXX, Dino-Group-II-Clade-7_X, Novel-clade-2_X	0.0668
Phase 1 & 5	17	0.0946	13	Emiliania, Ditylum, Gyrodinium, Heterocapsa, Dino-Group-II-Clade-6_X, Pseudo-nitzschia, Dinophyceae_XXX, Phaeocystis, Dinophyceae_unclassified, Dino-Group-II-Clade-7_X, Noctiluca	0.0946
Phase 2 & 3	24	0.0918	12	Dinophyceae_unclassified, Heterocapsa, MAST-1A_X, Dino-Group-II-Clade-16_X, Gymnodinium, Cercozoa_unclassified, Gyrodinium, Ditylum, Dino-Group-II-Clade-1_X, Protaspa-lineage_X, MAST-1C_X, Emiliania	0.0918
Phase 2 & 4	25	0.062	14	Gymnodiniales_unclassified, Phaeocystis, Dinophyceae_unclassified, Heterocapsa, MAST-1A_X, Stephanoecidae_Group_D_X, Pseudo-nitzschia, Dinophyceae_XXX, Ditylum, Chaetoceros, Dino-Group-II-Clade-10-and-11_X, TAGIRI1-lineage_X	0.062
Phase 2 & 5	21	0.0932	15	Emiliania, Gyrodinium, Dino-Group-II-Clade-6_X, Heterocapsa, Dinophyceae_XXX, MAST-1A_X, Dinophyceae_unclassified, Phaeocystis, Cercozoa_unclassified, Ditylum, Dino-Group-II-Clade-10-and-11_X, Gymnodiniales_unclassified, Pseudo-nitzschia, TAGIRI1-lineage_X, Noctiluca	0.0932
Phase 3 & 4	22	0.0827*	16	Dinophyceae_unclassified, Dino-Group-II-Clade-6_X, Emiliania, Dino-Group-II-Clade-16_X, Stephanoecidae_Group_D_X, Dinophyceae_XXX, Dino-Group-II-Clade-10-and-11_X, Pseudo-nitzschia, Dino-Group-II_unclassified, Noctiluca, Polar-centric-Mediophyceae_unclassified, Gymnodinium	0.0512*
Phase 3 & 5	14	0.1157	11	Emiliania, Gyrodinium, Dino-Group-II-Clade-6_X, Gymnodinium, Gymnodiniales_unclassified, Dinophyceae_unclassified, Dinophyceae_XXX, Dino-Group-II-Clade-16_X, Dino-Group-II-Clade-10-and-11_X, Noctiluca	0.1157
Phase 4 & 5	17	0.0877*	10	Emiliania, Gyrodinium, Gymnodiniales_unclassified, Gymnodinium, Dinophyceae_unclassified, Phaeocystis, Stephanoecidae_Group_D_X, Pseudo-nitzschia, Chaetoceros	0.0874*
