# Supplementary material for: Rapid succession drives spring community dynamics of small protists at Helgoland Roads, North Sea
Source: J Plankton Res. 2020 May 14;42(3):305–19. doi: 10.1093/plankt/fbaa017 (PMC7252501; doi:10.1093/plankt/fbaa017)
Supplement: SupplementaryTable_SIII_fbaa017 [file supplementarytable_siii_fbaa017.xlsx]

## Sheet: Supplementary Table SIII
Supplementary Table SIII: OTUs, PR2 annotations and expected trophic modes, expected trophic modes are based on literature as Gómez (2012), Kubiszyn et al. (2014) and the Tara Oceans Database W4 from the Companion Website of the article of de Vargas et al. (2015); if the last identified taxon was on a higher taxonomic level, we assumed the likelier/more frequent trophic mode when suitable, otherw…
#OTU	Kingdom	Phylum or Super-Group	Class	Order	Family	Genus	expected trophic mode
1	Alveolata	Dinoflagellata	Dinophyceae	Gymnodiniales	Gymnodiniales_unclassified	Gymnodiniales_unclassified	mixotrophic
2	Alveolata	Dinoflagellata	Dinophyceae	Dinophyceae_unclassified	Dinophyceae_unclassified	Dinophyceae_unclassified	heterotroph
3	Alveolata	Dinoflagellata	Dinophyceae	Dinophyceae_unclassified	Dinophyceae_unclassified	Dinophyceae_unclassified	heterotroph
4	Hacrobia	Haptophyta	Prymnesiophyceae	Isochrysidales	Noelaerhabdaceae	Emiliania	autotroph
6	Stramenopiles	Ochrophyta	Bacillariophyta	Bacillariophyta_X	Radial-centric-basal-Coscinodiscophyceae	Guinardia	autotroph
7	Alveolata	Ciliophora	Spirotrichea	Spirotrichea_unclassified	Spirotrichea_unclassified	Spirotrichea_unclassified	heterotroph
9	Alveolata	Dinoflagellata	Dinophyceae	Peridiniales	Heterocapsaceae	Heterocapsa	mixotrophic
10	Alveolata	Dinoflagellata	Syndiniales	Dino-Group-II	Dino-Group-II-Clade-6	Dino-Group-II-Clade-6_X	heterotroph
11	Hacrobia	Haptophyta	Prymnesiophyceae	Phaeocystales	Phaeocystaceae	Phaeocystis	autotroph
15	Alveolata	Dinoflagellata	Dinophyceae	Gymnodiniales	Gymnodiniaceae	Gymnodinium	mixotrophic
16	Alveolata	Dinoflagellata	Dinophyceae	Gymnodiniales	Gymnodiniaceae	Gyrodinium	heterotroph
18	Stramenopiles	Ochrophyta	Bacillariophyta	Bacillariophyta_X	Polar-centric-Mediophyceae	Polar-centric-Mediophyceae_unclassified	autotroph
19	Archaeplastida	Chlorophyta	Ulvophyceae	Ulvales-relatives	Ulvales-relatives_X	Ulva	autotroph
20	Alveolata	Dinoflagellata	Dinophyceae	Gymnodiniales	Gymnodiniaceae	Gyrodinium	heterotroph
21	Alveolata	Dinoflagellata	Dinophyceae	Gymnodiniales	Gymnodiniales_unclassified	Gymnodiniales_unclassified	mixotrophic
22	Alveolata	Dinoflagellata	Noctilucophyceae	Noctilucales	Noctilucaceae	Noctiluca	heterotroph
23	Alveolata	Dinoflagellata	Dinophyceae	Gymnodiniales	Gymnodiniaceae	Akashiwo	mixotrophic
24	Archaeplastida	Chlorophyta	Mamiellophyceae	Mamiellales	Bathycoccaceae	Bathycoccus	autotroph
25	Alveolata	Dinoflagellata	Syndiniales	Dino-Group-I	Dino-Group-I-Clade-1	Dino-Group-I-Clade-1_X	heterotroph
26	Archaeplastida	Chlorophyta	Mamiellophyceae	Mamiellales	Bathycoccaceae	Ostreococcus	autotroph
27	Hacrobia	Cryptophyta	Cryptophyceae	Cryptophyceae_X	Cryptomonadales	Plagioselmis	mixotrophic
29	Alveolata	Dinoflagellata	Dinophyceae	Dinophyceae_unclassified	Dinophyceae_unclassified	Dinophyceae_unclassified	heterotroph
30	Hacrobia	Picozoa	Picozoa_X	Picozoa_XX	Picozoa_XXX	Picozoa_XXX_unclassified	heterotroph
32	Stramenopiles	Ochrophyta	Bacillariophyta	Bacillariophyta_X	Raphid-pennate	Pseudo-nitzschia	autotroph
36	Rhizaria	Cercozoa	Filosa-Thecofilosea	Cryomonadida	Protaspa-lineage	Protaspa-lineage_X	heterotroph
37	Alveolata	Dinoflagellata	Dinophyceae	Gonyaulacales	Ceratiaceae	Tripos	mixotrophic
38	Archaeplastida	Chlorophyta	Mamiellophyceae	Mamiellales	Mamiellaceae	Micromonas	autotroph
39	Alveolata	Dinoflagellata	Dinophyceae	Dinophyceae_X	Dinophyceae_XX	Dinophyceae_XXX	heterotroph
40	Stramenopiles	Ochrophyta	Bacillariophyta	Bacillariophyta_X	Polar-centric-Mediophyceae	Chaetoceros	autotroph
41	Stramenopiles	Ochrophyta	Bacillariophyta	Bacillariophyta_X	Polar-centric-Mediophyceae	Ditylum	autotroph
43	Alveolata	Ciliophora	Spirotrichea	Choreotrichida	Strobilidiidae_I	Pelagostrobilidium	heterotroph
44	Stramenopiles	Ochrophyta	Bacillariophyta	Bacillariophyta_X	Radial-centric-basal-Coscinodiscophyceae	Rhizosolenia	autotroph
45	Stramenopiles	Ochrophyta	Chrysophyceae	Chrysophyceae_X	Chrysophyceae_Clade-F	Paraphysomonas	heterotroph
46	Stramenopiles	Stramenopiles_X	MAST	MAST-1	MAST-1C	MAST-1C_X	heterotroph
47	Alveolata	Dinoflagellata	Dinophyceae	Dinophyceae_unclassified	Dinophyceae_unclassified	Dinophyceae_unclassified	heterotroph
50	Alveolata	Dinoflagellata	Syndiniales	Dino-Group-II	Dino-Group-II-Clade-10-and-11	Dino-Group-II-Clade-10-and-11_X	heterotroph
51	Stramenopiles	Ochrophyta	Bacillariophyta	Bacillariophyta_X	Polar-centric-Mediophyceae	Polar-centric-Mediophyceae_unclassified	autotroph
52	Alveolata	Dinoflagellata	Dinophyceae	Dinophyceae_unclassified	Dinophyceae_unclassified	Dinophyceae_unclassified	heterotroph
53	Alveolata	Ciliophora	Spirotrichea	Strombidiida_B	Strombidiida_B_X	Strombidiida_B_XX	heterotroph
54	Alveolata	Dinoflagellata	Dinophyceae	Dinophyceae_unclassified	Dinophyceae_unclassified	Dinophyceae_unclassified	heterotroph
55	Hacrobia	Cryptophyta	Cryptophyceae	Cryptophyceae_X	Cryptomonadales	Teleaulax	mixotrophic
57	Alveolata	Dinoflagellata	Dinophyceae	Peridiniales	Heterocapsaceae	Heterocapsa	mixotrophic
58	Rhizaria	Cercozoa	Filosa-Imbricatea	Filosa-Imbricatea_X	Novel-clade-2	Novel-clade-2_X	heterotroph
61	Stramenopiles	Ochrophyta	Bacillariophyta	Bacillariophyta_X	Polar-centric-Mediophyceae	Minidiscus	autotroph
62	Alveolata	Dinoflagellata	Dinophyceae	Dinophyceae_unclassified	Dinophyceae_unclassified	Dinophyceae_unclassified	heterotroph
63	Stramenopiles	Ochrophyta	Dictyochophyceae	Dictyochophyceae_X	Pedinellales	Pedinellales_X	autotroph
65	Stramenopiles	Ochrophyta	Bacillariophyta	Bacillariophyta_X	Polar-centric-Mediophyceae	Minutocellus	autotroph
67	Stramenopiles	Ochrophyta	Chrysophyceae	Chrysophyceae_X	Chrysophyceae_Clade-C	Chrysophyceae_Clade-C_unclassified	mixotrophic
68	Hacrobia	Cryptophyta	Cryptophyceae	Cryptophyceae_X	Cryptomonadales	Falcomonas	mixotrophic
69	Hacrobia	Cryptophyta	Cryptophyceae	Cryptophyceae_X	Cryptomonadales	Teleaulax	mixotrophic
70	Stramenopiles	Stramenopiles_X	Bicoecea	Anoecales	Cafeteriaceae	Cafeteria	heterotroph
71	Alveolata	Ciliophora	Spirotrichea	Strombidiida	Strombidiidae_M	Strombidiidae_M_X	heterotroph
72	Alveolata	Ciliophora	Litostomatea	Cyclotrichia	Cyclotrichia_X	Cyclotrichia_XX	heterotroph
73	Archaeplastida	Chlorophyta	Mamiellophyceae	Mamiellales	Mamiellaceae	Micromonas	autotroph
74	Alveolata	Dinoflagellata	Syndiniales	Dino-Group-II	Dino-Group-II-Clade-1	Dino-Group-II-Clade-1_X	heterotroph
75	Archaeplastida	Chlorophyta	Mamiellophyceae	Mamiellales	Bathycoccaceae	Ostreococcus	autotroph
76	Alveolata	Dinoflagellata	Dinophyceae	Gonyaulacales	Ceratiaceae	Tripos	mixotrophic
77	Alveolata	Dinoflagellata	Syndiniales	Dino-Group-I	Dino-Group-I-Clade-1	Dino-Group-I-Clade-1_X	heterotroph
78	Stramenopiles	Stramenopiles_X	MAST	MAST-6	MAST-6_X	MAST-6_XX	heterotroph
81	Hacrobia	Katablepharidophyta	Katablepharidaceae	Katablepharidales	Katablepharidales_X	Katablepharidales_XX	heterotroph
82	Alveolata	Dinoflagellata	Syndiniales	Dino-Group-II	Dino-Group-II-Clade-16	Dino-Group-II-Clade-16_X	heterotroph
84	Stramenopiles	Stramenopiles_X	MAST	MAST-1	MAST-1A	MAST-1A_X	heterotroph
85	Stramenopiles	Stramenopiles_X	MAST	MAST-2	MAST-2D	MAST-2D_X	heterotroph
86	Rhizaria	Cercozoa	Cercozoa_unclassified	Cercozoa_unclassified	Cercozoa_unclassified	Cercozoa_unclassified	heterotroph
87	Alveolata	Dinoflagellata	Dinophyceae	Gymnodiniales	Gymnodiniales_unclassified	Gymnodiniales_unclassified	mixotrophic
88	Opisthokonta	Choanoflagellida	Choanoflagellatea	Acanthoecida	Stephanoecidae_Group_D	Stephanoecidae_Group_D_X	heterotroph
90	Eukaryota_unclassified	Eukaryota_unclassified	Eukaryota_unclassified	Eukaryota_unclassified	Eukaryota_unclassified	Eukaryota_unclassified	????
91	Eukaryota_unclassified	Eukaryota_unclassified	Eukaryota_unclassified	Eukaryota_unclassified	Eukaryota_unclassified	Eukaryota_unclassified	????
92	Archaeplastida	Chlorophyta	Pyramimonadales	Pyramimonadales_X	Pyramimonadales_XX	Pyramimonas	autotroph
93	Alveolata	Ciliophora	Spirotrichea	Strombidiida	Strombidiidae	Strombidiidae_unclassified	heterotroph
94	Stramenopiles	Ochrophyta	Dictyochophyceae	Dictyochophyceae_X	Pedinellales	Pedinellales_X	autotroph
95	Rhizaria	Cercozoa	Filosa-Thecofilosea	Cryomonadida	Cryothecomonas-lineage	Cryothecomonas	heterotroph
98	Stramenopiles	Ochrophyta	Chrysophyceae	Chrysophyceae_X	Chrysophyceae_Clade-H	Chrysophyceae_Clade-H_X	mixotrophic
99	Alveolata	Ciliophora	Spirotrichea	Strombidiida	Strombidiidae	Strombidiidae_X	heterotroph
101	Hacrobia	Picozoa	Picozoa_X	Picozoa_XX	Picozoa_XXX	Picozoa_XXXX	heterotroph
102	Hacrobia	Telonemia	Telonemia_X	Telonemia_XX	Telonemia-Group-1	Telonemia-Group-1_unclassified	heterotroph
103	Alveolata	Dinoflagellata	Dinophyceae	Torodiniales	Torodiniaceae	Torodinium	mixotrophic
104	Alveolata	Dinoflagellata	Dinophyceae	Dinophyceae_unclassified	Dinophyceae_unclassified	Dinophyceae_unclassified	heterotroph
105	Hacrobia	Picozoa	Picozoa_X	Picozoa_XX	Picozoa_XXX	Picozoa_XXXX	heterotroph
106	Alveolata	Dinoflagellata	Dinophyceae	Gymnodiniales	Gymnodiniaceae	Polykrikos	heterotroph
107	Stramenopiles	Stramenopiles_X	MAST	MAST-7	MAST-7A	MAST-7A_X	heterotroph
109	Stramenopiles	Ochrophyta	Bacillariophyta	Bacillariophyta_X	Polar-centric-Mediophyceae	Thalassiosira	autotroph
110	Alveolata	Dinoflagellata	Dinophyceae	Dinophyceae_X	Tovelliaceae	Woloszynskia	mixotrophic
111	Hacrobia	Cryptophyta	Cryptophyceae	Cryptophyceae_X	Cryptomonadales	Rhodomonas	mixotrophic
114	Stramenopiles	Ochrophyta	Bacillariophyta	Bacillariophyta_X	Raphid-pennate	Pseudo-nitzschia	autotroph
116	Alveolata	Ciliophora	Spirotrichea	Tintinnida	TIN_04	Tintinnopsis_04	heterotroph
118	Alveolata	Dinoflagellata	Dinophyceae	Prorocentrales	Prorocentraceae	Prorocentrum	mixotrophic
120	Eukaryota_unclassified	Eukaryota_unclassified	Eukaryota_unclassified	Eukaryota_unclassified	Eukaryota_unclassified	Eukaryota_unclassified	????
121	Alveolata	Ciliophora	Spirotrichea	Strombidiida	Strombidiidae_R	Strombidium_R	heterotroph
126	Alveolata	Dinoflagellata	Dinophyceae	Dinophyceae_unclassified	Dinophyceae_unclassified	Dinophyceae_unclassified	heterotroph
127	Hacrobia	Katablepharidophyta	Katablepharidaceae	Katablepharidales	Katablepharidales_X	Leucocryptos	heterotroph
128	Hacrobia	Haptophyta	Prymnesiophyceae	Prymnesiales	Prymnesiaceae	Haptolina	autotroph
129	Alveolata	Dinoflagellata	Dinophyceae	Gymnodiniales	Gymnodiniaceae	Gymnodinium	mixotrophic
130	Hacrobia	Haptophyta	Prymnesiophyceae	Prymnesiophyceae_unclassified	Prymnesiophyceae_unclassified	Prymnesiophyceae_unclassified	autotroph
131	Stramenopiles	Stramenopiles_X	MAST	MAST-4	MAST-4E	MAST-4E_X	heterotroph
132	Hacrobia	Telonemia	Telonemia_X	Telonemia_XX	Telonemia_XX_unclassified	Telonemia_XX_unclassified	heterotroph
133	Stramenopiles	Ochrophyta	Bacillariophyta	Bacillariophyta_X	Polar-centric-Mediophyceae	Thalassiosira	autotroph
134	Hacrobia	Haptophyta	Prymnesiophyceae	Prymnesiales	Chrysochromulinaceae	Chrysochromulina	mixotrophic
137	Alveolata	Ciliophora	Spirotrichea	Choreotrichida	Strobilidiidae_I	Pelagostrobilidium	heterotroph
139	Alveolata	Dinoflagellata	Dinophyceae	Dinophyceae_unclassified	Dinophyceae_unclassified	Dinophyceae_unclassified	heterotroph
142	Stramenopiles	Stramenopiles_X	MAST	MAST-12	MAST-12A	MAST-12A_X	heterotroph
144	Stramenopiles	Ochrophyta	Dictyochophyceae	Dictyochophyceae_X	Dictyochales	Dictyocha	autotroph
146	Rhizaria	Cercozoa	Cercozoa_unclassified	Cercozoa_unclassified	Cercozoa_unclassified	Cercozoa_unclassified	heterotroph
148	Stramenopiles	Ochrophyta	Phaeophyceae	Phaeophyceae_X	Phaeophyceae_XX	Ectocarpus	autotroph
153	Alveolata	Dinoflagellata	Dinophyceae	Dinophyceae_unclassified	Dinophyceae_unclassified	Dinophyceae_unclassified	heterotroph
155	Alveolata	Dinoflagellata	Dinophyceae	Gymnodiniales	Gymnodiniales_unclassified	Gymnodiniales_unclassified	mixotrophic
158	Stramenopiles	Ochrophyta	Bacillariophyta	Bacillariophyta_X	Polar-centric-Mediophyceae	Polar-centric-Mediophyceae_unclassified	autotroph
159	Rhizaria	Cercozoa	Filosa-Thecofilosea	Ebriida	TAGIRI1-lineage	TAGIRI1-lineage_X	mixotrophic
160	Hacrobia	Katablepharidophyta	Katablepharidaceae	Katablepharidales	Katablepharidales_X	Katablepharidales_XX	heterotroph
161	Stramenopiles	Stramenopiles_X	Bicoecea	Anoecales	Caecitellaceae	Caecitellaceae_unclassified	autotroph
164	Stramenopiles	Ochrophyta	Bacillariophyta	Bacillariophyta_X	Radial-centric-basal-Coscinodiscophyceae	Rhizosolenia	autotroph
165	Alveolata	Dinoflagellata	Syndiniales	Dino-Group-I	Dino-Group-I-Clade-4	Dino-Group-I-Clade-4_X	heterotroph
166	Archaeplastida	Chlorophyta	Ulvophyceae	Ulvales-relatives	Ulvales-relatives_X	Ulva	autotroph
168	Stramenopiles	Ochrophyta	Bolidophyceae	Parmales	Parmales_env_3	Parmales_env_3A	autotroph
170	Stramenopiles	Ochrophyta	Chrysophyceae	Chrysophyceae_X	Chrysophyceae_Clade-H	Chrysophyceae_Clade-H_X	mixotrophic
171	Alveolata	Dinoflagellata	Syndiniales	Dino-Group-II	Dino-Group-II-Clade-1	Dino-Group-II-Clade-1_X	heterotroph
172	Archaeplastida	Chlorophyta	Ulvophyceae	Ulotrichales	Ulotrichales_X	Ulotrichales_X_unclassified	autotroph
173	Rhizaria	Cercozoa	Filosa-Thecofilosea	Ventricleftida	CCW10-lineage	CCW10-lineage_X	heterotroph
176	Alveolata	Dinoflagellata	Dinophyceae	Dinophyceae_unclassified	Dinophyceae_unclassified	Dinophyceae_unclassified	heterotroph
179	Stramenopiles	Stramenopiles_X	MAST	MAST-7	MAST-7B	MAST-7B_X	heterotroph
182	Opisthokonta	Choanoflagellida	Choanoflagellatea	Acanthoecida	Stephanoecidae_Group_D	Stephanoecidae_Group_D_X	heterotroph
185	Stramenopiles	Stramenopiles_X	MAST	MAST-4	MAST-4D	MAST-4D_X	heterotroph
189	Alveolata	Dinoflagellata	Dinophyceae	Dinophyceae_unclassified	Dinophyceae_unclassified	Dinophyceae_unclassified	heterotroph
191	Stramenopiles	Stramenopiles_X	MAST	MAST-6	MAST-6_X	MAST-6_XX	heterotroph
193	Rhizaria	Cercozoa	Filosa-Imbricatea	Filosa-Imbricatea_X	Novel-clade-2	Novel-clade-2_X	heterotroph
194	Archaeplastida	Chlorophyta	Ulvophyceae	Ulvophyceae_unclassified	Ulvophyceae_unclassified	Ulvophyceae_unclassified	autotroph
195	Alveolata	Dinoflagellata	Syndiniales	Dino-Group-II	Dino-Group-II_unclassified	Dino-Group-II_unclassified	heterotroph
196	Stramenopiles	Ochrophyta	Bacillariophyta	Bacillariophyta_X	Polar-centric-Mediophyceae	Thalassiosira	autotroph
198	Alveolata	Ciliophora	Spirotrichea	Choreotrichida	Choreotrichida_unclassified	Choreotrichida_unclassified	heterotroph
203	Alveolata	Dinoflagellata	Syndiniales	Dino-Group-II	Dino-Group-II-Clade-14	Dino-Group-II-Clade-14_X	heterotroph
207	Opisthokonta	Choanoflagellida	Choanoflagellatea	Acanthoecida	Stephanoecidae_Group_D	Stephanoecidae_Group_D_X	heterotroph
208	Hacrobia	Haptophyta	Prymnesiophyceae	Prymnesiales	Chrysochromulinaceae	Chrysochromulina	mixotrophic
212	Alveolata	Dinoflagellata	Syndiniales	Dino-Group-III	Dino-Group-III_X	Dino-Group-III_XX	heterotroph
213	Stramenopiles	Ochrophyta	Chrysophyceae	Chrysophyceae_X	Chrysophyceae_Clade-I	Chrysophyceae_Clade-I_X	mixotrophic
217	Alveolata	Dinoflagellata	Dinophyceae	Dinophyceae_unclassified	Dinophyceae_unclassified	Dinophyceae_unclassified	heterotroph
221	Stramenopiles	Stramenopiles_X	MAST	MAST-3	MAST-3D	MAST-3D_X	heterotroph
222	Rhizaria	Cercozoa	Filosa-Thecofilosea	Ventricleftida	CCW10-lineage	CCW10-lineage_X	heterotroph
223	Alveolata	Dinoflagellata	Syndiniales	Dino-Group-II	Dino-Group-II-Clade-10-and-11	Dino-Group-II-Clade-10-and-11_X	heterotroph
224	Stramenopiles	Ochrophyta	Bacillariophyta	Bacillariophyta_X	Raphid-pennate	Navicula	autotroph
225	Alveolata	Ciliophora	Spirotrichea	Strombidiida	Tontoniidae_A	Laboea	heterotroph
228	Opisthokonta	Choanoflagellida	Choanoflagellida_unclassified	Choanoflagellida_unclassified	Choanoflagellida_unclassified	Choanoflagellida_unclassified	heterotroph
229	Alveolata	Dinoflagellata	Dinophyceae	Peridiniales	Thoracosphaeraceae	Thoracosphaeraceae_unclassified	mixotrophic
230	Stramenopiles	Ochrophyta	Phaeophyceae	Phaeophyceae_X	Phaeophyceae_XX	Phaeophyceae_XX_unclassified	autotroph
232	Rhizaria	Cercozoa	Filosa-Thecofilosea	Filosa-Thecofilosea_X	Mataza-lineage	Mataza-lineage_X	heterotroph
233	Eukaryota_unclassified	Eukaryota_unclassified	Eukaryota_unclassified	Eukaryota_unclassified	Eukaryota_unclassified	Eukaryota_unclassified	????
234	Stramenopiles	Ochrophyta	Chrysophyceae	Chrysophyceae_X	Chrysophyceae_Clade-H	Chrysophyceae_Clade-H_X	mixotrophic
235	Stramenopiles	Ochrophyta	Phaeophyceae	Phaeophyceae_X	Phaeophyceae_XX	Saccharina	autotroph
237	Stramenopiles	Ochrophyta	Bacillariophyta	Bacillariophyta_X	Radial-centric-basal-Coscinodiscophyceae	Guinardia	autotroph
238	Opisthokonta	Choanoflagellida	Choanoflagellatea	Acanthoecida	Stephanoecidae_Group_D	Stephanoecidae_Group_D_X	heterotroph
239	Stramenopiles	Stramenopiles_X	MAST	MAST-1	MAST-1C	MAST-1C_X	heterotroph
240	Rhizaria	Cercozoa	Filosa-Imbricatea	Filosa-Imbricatea_X	Novel-clade-2	Novel-clade-2_X	heterotroph
241	Alveolata	Dinoflagellata	Dinophyceae	Dinophyceae_unclassified	Dinophyceae_unclassified	Dinophyceae_unclassified	heterotroph
243	Stramenopiles	Ochrophyta	Chrysophyceae	Chrysophyceae_X	Chrysophyceae_Clade-H	Chrysophyceae_Clade-H_X	mixotrophic
247	Stramenopiles	Ochrophyta	Phaeophyceae	Phaeophyceae_X	Phaeophyceae_XX	Fucus	autotroph
250	Opisthokonta	Choanoflagellida	Choanoflagellatea	Acanthoecida	Stephanoecidae_Group_H	Stephanoecidae_Group_H_X	heterotroph
252	Stramenopiles	Ochrophyta	Chrysophyceae	Chrysophyceae_X	Chrysophyceae_Clade-I	Chrysophyceae_Clade-I_X	mixotrophic
255	Alveolata	Dinoflagellata	Syndiniales	Dino-Group-II	Dino-Group-II-Clade-7	Dino-Group-II-Clade-7_X	heterotroph
258	Archaeplastida	Chlorophyta	Mamiellophyceae	Mamiellales	Mamiellaceae	Micromonas	autotroph
259	Hacrobia	Picozoa	Picozoa_X	Picozoa_XX	Picozoa_XXX	Picozoa_XXXX	heterotroph
261	Stramenopiles	Ochrophyta	Chrysophyceae	Chrysophyceae_X	Chrysophyceae_Clade-F	Chrysophyceae_Clade-F_unclassified	mixotrophic
263	Alveolata	Ciliophora	Spirotrichea	Strombidiida_F	Strombidiida_F_X	Strombidiida_F_XX	heterotroph
266	Archaeplastida	Chlorophyta	Ulvophyceae	Ulotrichales	Ulotrichales_X	Ulotrichales_X_unclassified	autotroph
271	Alveolata	Dinoflagellata	Dinophyceae	Gymnodiniales	Gymnodiniales_unclassified	Gymnodiniales_unclassified	mixotrophic
273	Alveolata	Dinoflagellata	Dinophyceae	Dinophyceae_unclassified	Dinophyceae_unclassified	Dinophyceae_unclassified	heterotroph
276	Alveolata	Ciliophora	Litostomatea	Cyclotrichia	Cyclotrichia_X	Cyclotrichia_XX	heterotroph
277	Hacrobia	Haptophyta	Prymnesiophyceae	Prymnesiophyceae_unclassified	Prymnesiophyceae_unclassified	Prymnesiophyceae_unclassified	autotroph
278	Alveolata	Dinoflagellata	Syndiniales	Dino-Group-II	Dino-Group-II-Clade-12	Dino-Group-II-Clade-12_X	heterotroph
279	Rhizaria	Cercozoa	Filosa-Imbricatea	Filosa-Imbricatea_X	Novel-clade-2	Novel-clade-2_X	heterotroph
281	Stramenopiles	Ochrophyta	Dictyochophyceae	Dictyochophyceae_X	Pedinellales	Pedinellales_X	autotroph
284	Alveolata	Ciliophora	Spirotrichea	Strombidiida	Strombidiida_unclassified	Strombidiida_unclassified	heterotroph
286	Hacrobia	Haptophyta	Haptophyta_X	Haptophyta_XX	Haptophyta_XXX	Haptophyta_XXXX	autotroph
287	Stramenopiles	Ochrophyta	Chrysophyceae	Chrysophyceae_X	Chrysophyceae_Clade-C	Chrysophyceae_Clade-C_X	mixotrophic
288	Archaeplastida	Chlorophyta	Mamiellophyceae	Mamiellales	Mamiellaceae	Micromonas	autotroph
290	Archaeplastida	Chlorophyta	Trebouxiophyceae	Chlorellales	Chlorellales_X	Picochlorum	autotroph
293	Opisthokonta	Choanoflagellida	Choanoflagellatea	Choanoflagellatea_X	Choanoflagellatea_X_Group_L	Choanoflagellatea_X_Group_L_X	heterotroph
294	Stramenopiles	Ochrophyta	Dictyochophyceae	Dictyochophyceae_X	Pedinellales	Pseudopedinella	autotroph
296	Alveolata	Ciliophora	Litostomatea	Cyclotrichia	Cyclotrichia_X	Cyclotrichium	heterotroph
299	Alveolata	Dinoflagellata	Dinophyceae	Dinophyceae_unclassified	Dinophyceae_unclassified	Dinophyceae_unclassified	heterotroph
301	Archaeplastida	Chlorophyta	Mamiellophyceae	Mamiellales	Mamiellaceae	Micromonas	autotroph
302	Stramenopiles	Ochrophyta	Bacillariophyta	Bacillariophyta_X	Polar-centric-Mediophyceae	Polar-centric-Mediophyceae_unclassified	autotroph
303	Alveolata	Dinoflagellata	Dinophyceae	Dinophyceae_unclassified	Dinophyceae_unclassified	Dinophyceae_unclassified	heterotroph
304	Alveolata	Ciliophora	Spirotrichea	Strombidiida	Tontoniidae_B	Tontoniidae_B_X	heterotroph
305	Alveolata	Ciliophora	Spirotrichea	Choreotrichida	Leegaardiellidae_B	Leegaardiella	heterotroph
308	Alveolata	Dinoflagellata	Dinophyceae	Dinophyceae_unclassified	Dinophyceae_unclassified	Dinophyceae_unclassified	heterotroph
309	Alveolata	Dinoflagellata	Dinophyceae	Dinophyceae_unclassified	Dinophyceae_unclassified	Dinophyceae_unclassified	heterotroph
313	Eukaryota_unclassified	Eukaryota_unclassified	Eukaryota_unclassified	Eukaryota_unclassified	Eukaryota_unclassified	Eukaryota_unclassified	????
314	Rhizaria	Cercozoa	Filosa-Thecofilosea	Ebriida	Ebriidae	Ebria	heterotroph
320	Stramenopiles	Stramenopiles_X	MAST	MAST-3	MAST-3E	MAST-3E_X	heterotroph
323	Rhizaria	Cercozoa	Filosa-Thecofilosea	Cryomonadida	Cryothecomonas-lineage	Cryothecomonas	heterotroph
325	Opisthokonta	Choanoflagellida	Choanoflagellatea	Acanthoecida	Stephanoecidae_Group_D	Stephanoecidae_Group_D_X	heterotroph
326	Rhizaria	Cercozoa	Filosa-Thecofilosea	Ebriida	TAGIRI1-lineage	TAGIRI1-lineage_X	mixotrophic
327	Alveolata	Ciliophora	Spirotrichea	Strombidiida	Strombidiidae_P	Strombidiidae_P_X	heterotroph
328	Stramenopiles	Stramenopiles_X	MAST	MAST-4	MAST-4A	MAST-4A_X	heterotroph
330	Rhizaria	Cercozoa	Filosa-Thecofilosea	Cryomonadida	Protaspa-lineage	Protaspa-lineage_X	heterotroph
332	Rhizaria	Cercozoa	Filosa-Thecofilosea	Ventricleftida	Ventricleftida_X	Ventricleftida_XX	heterotroph
333	Rhizaria	Cercozoa	Cercozoa_unclassified	Cercozoa_unclassified	Cercozoa_unclassified	Cercozoa_unclassified	heterotroph
339	Alveolata	Ciliophora	Spirotrichea	Strombidiida_G	Strombidiida_G_X	Strombidiida_G_XX	heterotroph
343	Stramenopiles	Ochrophyta	Bolidophyceae	Parmales	Parmales_env_2	Parmales_env_2_X	autotroph
344	Hacrobia	Cryptophyta	Cryptophyceae	Cryptophyceae_X	Cryptomonadales	Plagioselmis	mixotrophic
346	Stramenopiles	Stramenopiles_X	MAST	MAST-12	MAST-12A	MAST-12A_X	heterotroph
347	Archaeplastida	Chlorophyta	Pyramimonadales	Pyramimonadales_X	Pyramimonadales_XX	Pyramimonadales_XX_unclassified	autotroph
348	Stramenopiles	Stramenopiles_X	Bicoecea	Anoecales	Caecitellaceae	Caecitellus	autotroph
349	Stramenopiles	Ochrophyta	Bacillariophyta	Bacillariophyta_X	Polar-centric-Mediophyceae	Polar-centric-Mediophyceae_unclassified	autotroph
350	Stramenopiles	Stramenopiles_X	MAST	MAST-1	MAST-1B	MAST-1B_X	heterotroph
353	Hacrobia	Cryptophyta	Cryptophyceae	Cryptophyceae_X	Cryptomonadales	Cryptomonadales_unclassified	mixotrophic
354	Stramenopiles	Stramenopiles_X	MAST	MAST-6	MAST-6_X	MAST-6_XX	heterotroph
355	Hacrobia	Haptophyta	Prymnesiophyceae	Prymnesiales	Prymnesiaceae	Prymnesium	autotroph
356	Alveolata	Dinoflagellata	Dinophyceae	Gymnodiniales	Gymnodiniaceae	Gymnodiniaceae_unclassified	mixotrophic
359	Rhizaria	Cercozoa	Filosa-Imbricatea	Thaumatomonadida	Thaumatomonadidae	Reckertia	heterotroph
361	Hacrobia	Haptophyta	Haptophyta_Clade_HAP3	Haptophyta_Clade_HAP3_X	Haptophyta_Clade_HAP3_XX	Haptophyta_Clade_HAP3_XXX	autotroph
364	Alveolata	Dinoflagellata	Syndiniales	Dino-Group-II	Dino-Group-II_unclassified	Dino-Group-II_unclassified	heterotroph
367	Rhizaria	Cercozoa	Filosa-Imbricatea	Marimonadida	Marimonadida_X	Marimonadida_XX	heterotroph
369	Alveolata	Dinoflagellata	Syndiniales	Dino-Group-II	Dino-Group-II-Clade-18	Dino-Group-II-Clade-18_X	heterotroph
370	Alveolata	Dinoflagellata	Dinophyceae	Gymnodiniales	Gymnodiniaceae	Gymnodinium	mixotrophic
371	Hacrobia	Haptophyta	Prymnesiophyceae	Prymnesiales	Chrysochromulinaceae	Chrysochromulina	mixotrophic
374	Alveolata	Dinoflagellata	Dinophyceae	Dinophyceae_X	Dinophyceae_XX	Dinophyceae_XXX	heterotroph
376	Stramenopiles	Stramenopiles_X	MAST	MAST-3	MAST-3E	MAST-3E_X	heterotroph
377	Stramenopiles	Ochrophyta	Bacillariophyta	Bacillariophyta_X	Polar-centric-Mediophyceae	Thalassiosira	autotroph
378	Stramenopiles	Stramenopiles_X	MAST	MAST-8	MAST-8A	MAST-8A_X	heterotroph
379	Hacrobia	Telonemia	Telonemia_X	Telonemia_XX	Telonemia-Group-2	Telonemia-Group-2_X	heterotroph
381	Rhizaria	Cercozoa	Filosa-Imbricatea	Filosa-Imbricatea_X	Novel-clade-2	Novel-clade-2_X	heterotroph
384	Rhizaria	Cercozoa	Filosa-Chlorarachnea	Filosa-Chlorarachnea_X	NPK2-lineage	NPK2-lineage_X	mixotrophic
385	Alveolata	Ciliophora	Prostomatea	Prostomatea-1	Prostomatea-1_X	Prostomatea-1_XX	heterotroph
387	Alveolata	Ciliophora	Phyllopharyngea	Suctoria	Suctoria_unclassified	Suctoria_unclassified	heterotroph
388	Alveolata	Dinoflagellata	Dinophyceae	Gymnodiniales	Gymnodiniaceae	Gymnodinium	mixotrophic
389	Alveolata	Dinoflagellata	Dinophyceae	Prorocentrales	Prorocentraceae	Prorocentrum	mixotrophic
390	Opisthokonta	Choanoflagellida	Choanoflagellatea	Choanoflagellatea_X	Choanoflagellatea_X_Group_L	Choanoflagellatea_X_Group_L_X	heterotroph
391	Stramenopiles	Stramenopiles_X	MAST	MAST-7	MAST-7A	MAST-7A_X	heterotroph
394	Rhizaria	Cercozoa	Filosa-Thecofilosea	Cryomonadida	Cryothecomonas-lineage	Cryothecomonas	heterotroph
396	Stramenopiles	Ochrophyta	Bacillariophyta	Bacillariophyta_X	Raphid-pennate	Cylindrotheca	autotroph
400	Stramenopiles	Ochrophyta	Bacillariophyta	Bacillariophyta_X	Polar-centric-Mediophyceae	Odontella	autotroph
404	Alveolata	Ciliophora	Spirotrichea	Strombidiida	Strombidiidae_H	Strombidiidae_H_X	heterotroph
405	Stramenopiles	Ochrophyta	Chrysophyceae	Chrysophyceae_X	Chrysophyceae_Clade-C	Chrysophyceae_Clade-C_unclassified	mixotrophic
409	Hacrobia	Telonemia	Telonemia_X	Telonemia_XX	Telonemia-Group-1	Telonemia-Group-1_X	heterotroph
412	Archaeplastida	Chlorophyta	Pyramimonadales	Pyramimonadales_X	Pyramimonadales_XX	Pyramimonas	autotroph
414	Rhizaria	Cercozoa	Filosa-Thecofilosea	Cryomonadida	Cryothecomonas-lineage	Cryothecomonas	heterotroph
415	Stramenopiles	Ochrophyta	Bacillariophyta	Bacillariophyta_X	Radial-centric-basal-Coscinodiscophyceae	Radial-centric-basal-Coscinodiscophyceae_unclassified	autotroph
425	Alveolata	Ciliophora	Colpodea	Colpodea-1	Colpodea-1_X	Colpodea-1_XX	heterotroph
426	Archaeplastida	Rhodophyta	Florideophyceae	Ceramiales	Ceramiaceae	Ceramium	autotroph
428	Alveolata	Dinoflagellata	Syndiniales	Dino-Group-II	Dino-Group-II-Clade-30	Dino-Group-II-Clade-30_X	heterotroph
429	Alveolata	Dinoflagellata	Syndiniales	Dino-Group-II	Dino-Group-II-Clade-30	Dino-Group-II-Clade-30_X	heterotroph
432	Stramenopiles	Stramenopiles_X	MAST	MAST-4	MAST-4B	MAST-4B_X	heterotroph
433	Rhizaria	Cercozoa	Filosa-Thecofilosea	Cryomonadida	Protaspa-lineage	Protaspa-lineage_unclassified	heterotroph
434	Alveolata	Dinoflagellata	Dinophyceae	Prorocentrales	Prorocentraceae	Prorocentrum	mixotrophic
435	Stramenopiles	Ochrophyta	Bacillariophyta	Bacillariophyta_X	Polar-centric-Mediophyceae	Polar-centric-Mediophyceae_X	autotroph
442	Stramenopiles	Ochrophyta	Dictyochophyceae	Dictyochophyceae_X	Pedinellales	Pedinellales_X	autotroph
444	Stramenopiles	Stramenopiles_X	MAST	MAST-7	MAST-7A	MAST-7A_X	heterotroph
445	Rhizaria	Cercozoa	Filosa-Thecofilosea	Cryomonadida	Protaspa-lineage	Protaspa-lineage_X	heterotroph
448	Alveolata	Ciliophora	Spirotrichea	Choreotrichida	Leegaardiellidae_B	Leegaardiella	heterotroph
450	Rhizaria	Cercozoa	Filosa-Thecofilosea	Filosa-Thecofilosea_X	Filosa-Thecofilosea_XX	Filosa-Thecofilosea_XXX	heterotroph
451	Rhizaria	Cercozoa	Cercozoa_X	Cercozoa_XX	Cercozoa_XXX	Cercozoa_XXXX	heterotroph
452	Stramenopiles	Ochrophyta	Chrysophyceae	Chrysophyceae_X	Chrysophyceae_Clade-C	Spumella	heterotroph
454	Rhizaria	Cercozoa	Filosa-Imbricatea	Filosa-Imbricatea_X	Novel-clade-2	Novel-clade-2_X	heterotroph
457	Alveolata	Dinoflagellata	Dinophyceae	Peridiniales	Thoracosphaeraceae	Thoracosphaeraceae_unclassified	mixotrophic
458	Opisthokonta	Choanoflagellida	Choanoflagellatea	Craspedida	Monosigidae_Group_M	Monosigidae_Group_M_X	heterotroph
459	Rhizaria	Cercozoa	Filosa-Imbricatea	Thaumatomonadida	Thaumatomonadidae	Thaumatomastix	heterotroph
460	Stramenopiles	Stramenopiles_X	Labyrinthulea	Thraustochytriales	Thraustochytriaceae	Thraustochytriaceae_X	heterotroph
461	Stramenopiles	Ochrophyta	Bacillariophyta	Bacillariophyta_X	Polar-centric-Mediophyceae	Thalassiosira	autotroph
463	Stramenopiles	Ochrophyta	Bacillariophyta	Bacillariophyta_X	Polar-centric-Mediophyceae	Chaetoceros	autotroph
465	Rhizaria	Cercozoa	Filosa-Imbricatea	Filosa-Imbricatea_X	Novel-clade-2	Novel-clade-2_X	heterotroph
467	Eukaryota_unclassified	Eukaryota_unclassified	Eukaryota_unclassified	Eukaryota_unclassified	Eukaryota_unclassified	Eukaryota_unclassified	????
471	Alveolata	Ciliophora	Phyllopharyngea	Cyrtophoria	Chlamydodontidae	Chlamydodontidae_X	heterotroph
473	Alveolata	Ciliophora	Labyrinthulea	Cyclotrichia	Mesodiniidae	Askenasi	heterotroph
474	Alveolata	Dinoflagellata	Dinophyceae	Dinophyceae_unclassified	Dinophyceae_unclassified	Dinophyceae_unclassified	heterotroph
476	Alveolata	Dinoflagellata	Dinophyceae	Dinophyceae_unclassified	Dinophyceae_unclassified	Dinophyceae_unclassified	heterotroph
477	Stramenopiles	Stramenopiles_X	MAST	MAST-6	MAST-6_X	MAST-6_XX	heterotroph
479	Alveolata	Dinoflagellata	Dinophyceae	Dinophyceae_unclassified	Dinophyceae_unclassified	Dinophyceae_unclassified	heterotroph
484	Hacrobia	Haptophyta	Prymnesiophyceae	Prymnesiales	Chrysochromulinaceae	Chrysochromulina	mixotrophic
492	Hacrobia	Haptophyta	Prymnesiophyceae	Prymnesiales	Chrysochromulinaceae	Chrysochromulina	mixotrophic
494	Hacrobia	Picozoa	Picozoa_X	Picozoa_XX	Picozoa_XXX	Picozoa_XXXX	heterotroph
497	Stramenopiles	Ochrophyta	Bacillariophyta	Bacillariophyta_X	Polar-centric-Mediophyceae	Thalassiosira	autotroph
499	Rhizaria	Cercozoa	Cercozoa_unclassified	Cercozoa_unclassified	Cercozoa_unclassified	Cercozoa_unclassified	heterotroph
503	Stramenopiles	Stramenopiles_X	Pirsonia_Clade	Pirsonia_Clade_X	Pirsonia_Clade_XX	Pirsonia_Clade__XXX	heterotroph
507	Rhizaria	Cercozoa	Filosa-Thecofilosea	Filosa-Thecofilosea_X	Mataza-lineage	Mataza-lineage_X	heterotroph
508	Opisthokonta	Choanoflagellida	Choanoflagellida_unclassified	Choanoflagellida_unclassified	Choanoflagellida_unclassified	Choanoflagellida_unclassified	heterotroph
509	Stramenopiles	Ochrophyta	Bolidophyceae	Parmales	Parmales_env_3	Parmales_env_3B	autotroph
515	Stramenopiles	Ochrophyta	Chrysophyceae	Chrysophyceae_X	Chrysophyceae_Clade-H	Chrysophyceae_Clade-H_X	mixotrophic
517	Rhizaria	Cercozoa	Cercozoa_unclassified	Cercozoa_unclassified	Cercozoa_unclassified	Cercozoa_unclassified	heterotroph
518	Rhizaria	Cercozoa	Filosa-Thecofilosea	Cryomonadida	Cryothecomonas-lineage	Cryothecomonas-lineage_unclassified	heterotroph
519	Stramenopiles	Ochrophyta	Dictyochophyceae	Dictyochophyceae_X	Florenciellales	Florenciella	autotroph
522	Rhizaria	Cercozoa	Filosa-Thecofilosea	Filosa-Thecofilosea_X	Mataza-lineage	Mataza-lineage_X	heterotroph
527	Stramenopiles	Ochrophyta	Dictyochophyceae	Dictyochophyceae_X	Pedinellales	Pedinellales_X	autotroph
529	Stramenopiles	Stramenopiles_X	MAST	MAST-1	MAST-1C	MAST-1C_X	heterotroph
532	Stramenopiles	Stramenopiles_X	MAST	MAST-3	MAST-3I	MAST-3I_X	heterotroph
534	Alveolata	Dinoflagellata	Syndiniales	Dino-Group-I	Dino-Group-I-Clade-4	Dino-Group-I-Clade-4_X	heterotroph
536	Rhizaria	Cercozoa	Filosa-Imbricatea	Filosa-Imbricatea_X	Novel-clade-2	Novel-clade-2_X	heterotroph
537	Rhizaria	Cercozoa	Filosa-Thecofilosea	Cryomonadida	Protaspa-lineage	Protaspa-lineage_X	heterotroph
541	Stramenopiles	Ochrophyta	Chrysophyceae	Chrysophyceae_X	Chrysophyceae_Clade-F	Paraphysomonas	heterotroph
544	Hacrobia	Haptophyta	Prymnesiophyceae	Prymnesiales	Chrysochromulinaceae	Chrysochromulina	mixotrophic
546	Rhizaria	Cercozoa	Filosa-Imbricatea	Euglyphida	Paulinellidae	Paulinella	heterotroph
555	Alveolata	Ciliophora	Spirotrichea	Choreotrichida	Strobilidiidae_A	Strobilidiidae_A_X	heterotroph
558	Stramenopiles	Stramenopiles_X	Labyrinthulea	Labyrinthulales	Labyrinthulaceae	Aplanochytrium	heterotroph
559	Stramenopiles	Ochrophyta	Bacillariophyta	Bacillariophyta_X	Polar-centric-Mediophyceae	Polar-centric-Mediophyceae_unclassified	autotroph
563	Alveolata	Ciliophora	Spirotrichea	Strombidiida	Strombidiidae	Strombidium	heterotroph
565	Alveolata	Dinoflagellata	Dinophyceae	Gonyaulacales	Goniodomataceae	Alexandrium	mixotrophic
567	Alveolata	Dinoflagellata	Dinophyceae	Gymnodiniales	Gymnodiniaceae	Gyrodinium	heterotroph
568	Rhizaria	Cercozoa	Filosa-Thecofilosea	Filosa-Thecofilosea_unclassified	Filosa-Thecofilosea_unclassified	Filosa-Thecofilosea_unclassified	heterotroph
569	Opisthokonta	Choanoflagellida	Choanoflagellatea	Acanthoecida	Stephanoecidae_New_Choanos_8	Stephanoecidae_New_Choanos_8_X	heterotroph
570	Stramenopiles	Stramenopiles_X	MOCH	MOCH-2	MOCH-2_X	MOCH-2_XX	autotroph
579	Alveolata	Ciliophora	Litostomatea	Cyclotrichia	Cyclotrichia_X	Cyclotrichium	heterotroph
588	Alveolata	Dinoflagellata	Syndiniales	Dino-Group-I	Dino-Group-I-Clade-1	Dino-Group-I-Clade-1_X	heterotroph
592	Stramenopiles	Stramenopiles_X	Oomycota	Oomycota_X	Oomycota_X_unclassified	Oomycota_X_unclassified	heterotroph
593	Stramenopiles	Ochrophyta	Bacillariophyta	Bacillariophyta_X	Raphid-pennate	Pseudo-nitzschia	autotroph
595	Stramenopiles	Ochrophyta	Chrysophyceae	Chrysophyceae_X	Chrysophyceae_Clade-C	Chrysophyceae_Clade-C_X	mixotrophic
597	Opisthokonta	Mesomycetozoa	Ichthyosporea	Ichthyosphonida	Abeoformidae_Group_MAIP_2	Abeoformidae_Group_MAIP_2_X	heterotroph
602	Rhizaria	Cercozoa	Filosa-Thecofilosea	Filosa-Thecofilosea_X	Mataza-lineage	Mataza-lineage_unclassified	heterotroph
605	Hacrobia	Telonemia	Telonemia_X	Telonemia_XX	Telonemia_XX_unclassified	Telonemia_XX_unclassified	heterotroph
607	Hacrobia	Haptophyta	Prymnesiophyceae	Phaeocystales	Phaeocystaceae	Phaeocystis	autotroph
612	Hacrobia	Haptophyta	Prymnesiophyceae	Prymnesiales	Chrysochromulinaceae	Chrysochromulina	mixotrophic
620	Archaeplastida	Chlorophyta	Ulvophyceae	Ulvales-relatives	Ulvales-relatives_X	Dilabifilum	autotroph
621	Stramenopiles	Ochrophyta	Chrysophyceae	Chrysophyceae_X	Chrysophyceae_Clade-I	Chrysophyceae_Clade-I_X	mixotrophic
622	Hacrobia	Picozoa	Picozoa_X	Picozoa_XX	Picozoa_XXX	Picozoa_XXXX	heterotroph
626	Alveolata	Dinoflagellata	Dinophyceae	Dinophyceae_unclassified	Dinophyceae_unclassified	Dinophyceae_unclassified	heterotroph
627	Alveolata	Ciliophora	Spirotrichea	Strombidiida	Strombidiidae_H	Strombidiidae_H_X	heterotroph
635	Alveolata	Dinoflagellata	Dinophyceae	Gymnodiniales	Gymnodiniaceae	Gymnodinium	mixotrophic
638	Eukaryota_unclassified	Eukaryota_unclassified	Eukaryota_unclassified	Eukaryota_unclassified	Eukaryota_unclassified	Eukaryota_unclassified	????
642	Rhizaria	Cercozoa	Filosa-Thecofilosea	Cryomonadida	Protaspa-lineage	Protaspa-lineage_X	heterotroph
646	Eukaryota_unclassified	Eukaryota_unclassified	Eukaryota_unclassified	Eukaryota_unclassified	Eukaryota_unclassified	Eukaryota_unclassified	????
651	Stramenopiles	Ochrophyta	Pelagophyceae	Pelagomonadales	Pelagomonadaceae	Aureococcus	mixotrophic
654	Stramenopiles	Stramenopiles_X	MAST	MAST-8	MAST-8A	MAST-8A_X	heterotroph
657	Stramenopiles	Stramenopiles_X	Bicoecea	Anoecales	Cafeteriaceae	Pseudobodo	heterotroph
660	Rhizaria	Cercozoa	Filosa-Thecofilosea	Cryomonadida	Protaspa-lineage	Protaspa-lineage_X	heterotroph
665	Rhizaria	Cercozoa	Filosa-Thecofilosea	Filosa-Thecofilosea_unclassified	Filosa-Thecofilosea_unclassified	Filosa-Thecofilosea_unclassified	heterotroph
667	Rhizaria	Cercozoa	Filosa-Thecofilosea	Ebriida	TAGIRI1-lineage	TAGIRI1-lineage_X	mixotrophic
679	Alveolata	Ciliophora	Spirotrichea	Hypotrichia	Hypotrichia_X	Hypotrichia_XX	heterotroph
682	Stramenopiles	Stramenopiles_X	Labyrinthulea	Labyrinthulales	Labyrinthulaceae	Labyrinthulaceae_X	heterotroph
685	Rhizaria	Cercozoa	Filosa-Imbricatea	Filosa-Imbricatea_X	Novel-clade-2	Novel-clade-2_X	heterotroph
687	Alveolata	Ciliophora	Spirotrichea	Strombidiida	Strombidiidae_B	Strombidiidae_B_X	heterotroph
690	Rhizaria	Cercozoa	Cercozoa_unclassified	Cercozoa_unclassified	Cercozoa_unclassified	Cercozoa_unclassified	heterotroph
693	Archaeplastida	Chlorophyta	Nephroselmidophyceae	Nephroselmidales	Nephroselmidales_X	Nephroselmis	autotroph
695	Stramenopiles	Ochrophyta	Bacillariophyta	Bacillariophyta_X	Raphid-pennate	Raphid-pennate_unclassified	autotroph
700	Rhizaria	Cercozoa	Filosa-Thecofilosea	Filosa-Thecofilosea_unclassified	Filosa-Thecofilosea_unclassified	Filosa-Thecofilosea_unclassified	heterotroph
702	Alveolata	Ciliophora	Spirotrichea	Choreotrichida	Leegaardiellidae_B	Leegaardiella	heterotroph
708	Stramenopiles	Ochrophyta	Bacillariophyta	Bacillariophyta_X	Polar-centric-Mediophyceae	Thalassiosira	autotroph
710	Hacrobia	Haptophyta	Prymnesiophyceae	Prymnesiales	Chrysochromulinaceae	Chrysochromulina	mixotrophic
712	Hacrobia	Haptophyta	Prymnesiophyceae	Prymnesiophyceae_Clade_F	Prymnesiophyceae_Clade_F_X	Prymnesiophyceae_Clade_F_XX	autotroph
713	Hacrobia	Picozoa	Picozoa_X	Picozoa_XX	Picozoa_XXX	Picozoa_XXXX	heterotroph
721	Alveolata	Dinoflagellata	Syndiniales	Dino-Group-II	Dino-Group-II-Clade-3	Dino-Group-II-Clade-3_X	heterotroph
724	Stramenopiles	Stramenopiles_X	Pirsonia_Clade	Pirsonia_Clade_X	Pirsonia_Clade_XX	Pirsonia_Clade__XXX	heterotroph
725	Hacrobia	Haptophyta	Prymnesiophyceae	Prymnesiales	Prymnesiales_unclassified	Prymnesiales_unclassified	autotroph
727	Alveolata	Dinoflagellata	Dinophyceae	Peridiniales	Thoracosphaeraceae	Thoracosphaeraceae_unclassified	mixotrophic
728	Rhizaria	Cercozoa	Filosa-Thecofilosea	Cryomonadida	Cryothecomonas-lineage	Cryothecomonas	heterotroph
731	Opisthokonta	Choanoflagellida	Choanoflagellatea	Craspedida	Monosigidae_Group_A	Choanoeca	heterotroph
732	Alveolata	Dinoflagellata	Syndiniales	Dino-Group-I	Dino-Group-I-Clade-4	Dino-Group-I-Clade-4_X	heterotroph
734	Rhizaria	Cercozoa	Cercozoa_unclassified	Cercozoa_unclassified	Cercozoa_unclassified	Cercozoa_unclassified	heterotroph
736	Rhizaria	Cercozoa	Filosa-Thecofilosea	Filosa-Thecofilosea_X	Mataza-lineage	Mataza-lineage_X	heterotroph
737	Eukaryota_unclassified	Eukaryota_unclassified	Eukaryota_unclassified	Eukaryota_unclassified	Eukaryota_unclassified	Eukaryota_unclassified	????
744	Archaeplastida	Chlorophyta	Ulvophyceae	Ulotrichales	Ulotrichales_X	Ulotrichales_X_unclassified	autotroph
745	Alveolata	Ciliophora	Spirotrichea	Strombidiida	Strombidiidae_K	Strombidium_K	heterotroph
749	Alveolata	Ciliophora	Prostomatea	Prostomatea-1	Prostomatea-1_X	Prostomatea-1_XX	heterotroph
754	Alveolata	Dinoflagellata	Dinophyceae	Dinophyceae_unclassified	Dinophyceae_unclassified	Dinophyceae_unclassified	heterotroph
755	Stramenopiles	Ochrophyta	Chrysophyceae	Chrysophyceae_X	Chrysophyceae_Clade-C	Chrysophyceae_Clade-C_unclassified	mixotrophic
759	Rhizaria	Cercozoa	Filosa-Thecofilosea	Filosa-Thecofilosea_unclassified	Filosa-Thecofilosea_unclassified	Filosa-Thecofilosea_unclassified	heterotroph
763	Hacrobia	Haptophyta	Prymnesiophyceae	Prymnesiales	Chrysochromulinaceae	Chrysochromulina	mixotrophic
765	Alveolata	Dinoflagellata	Syndiniales	Dino-Group-II	Dino-Group-II-Clade-30	Dino-Group-II-Clade-30_X	heterotroph
767	Rhizaria	Cercozoa	Filosa-Imbricatea	Filosa-Imbricatea_X	Novel-clade-2	Novel-clade-2_X	heterotroph
771	Rhizaria	Cercozoa	Filosa-Thecofilosea	Ebriida	TAGIRI1-lineage	TAGIRI1-lineage_X	mixotrophic
773	Stramenopiles	Stramenopiles_X	MAST	MAST-3	MAST-3C	MAST-3C_X	heterotroph
774	Eukaryota_unclassified	Eukaryota_unclassified	Eukaryota_unclassified	Eukaryota_unclassified	Eukaryota_unclassified	Eukaryota_unclassified	????
778	Archaeplastida	Chlorophyta	Ulvophyceae	Ulvales-relatives	Ulvales-relatives_X	Ulvales-relatives_XX	autotroph
779	Alveolata	Dinoflagellata	Dinophyceae	Gymnodiniales	Gymnodiniaceae	Gymnodinium	mixotrophic
780	Stramenopiles	Stramenopiles_X	MAST	MAST-3	MAST-3L	MAST-3L_X	heterotroph
788	Stramenopiles	Ochrophyta	Bacillariophyta	Bacillariophyta_X	Polar-centric-Mediophyceae	Chaetoceros	autotroph
791	Rhizaria	Cercozoa	Filosa-Thecofilosea	Ebriida	Ebriida_unclassified	Ebriida_unclassified	heterotroph
793	Alveolata	Dinoflagellata	Syndiniales	Dino-Group-II	Dino-Group-II-Clade-1	Dino-Group-II-Clade-1_X	heterotroph
800	Rhizaria	Cercozoa	Filosa-Thecofilosea	Ebriida	TAGIRI1-lineage	TAGIRI1-lineage_X	mixotrophic
805	Stramenopiles	Ochrophyta	Bolidophyceae	Parmales	Triparmaceae	Triparma	autotroph
809	Hacrobia	Telonemia	Telonemia_X	Telonemia_XX	Telonemia-Group-1	Telonemia-Group-1_X	heterotroph
815	Archaeplastida	Rhodophyta	Florideophyceae	Ceramiales	Ceramiaceae	Ceramium	autotroph
816	Archaeplastida	Chlorophyta	Ulvophyceae	Ulvales-relatives	Ulvales-relatives_X	Dilabifilum	autotroph
822	Hacrobia	Haptophyta	Prymnesiophyceae	Prymnesiales	Prymnesiophyceae_Clade_B5	Prymnesiophyceae_Clade_B5_X	autotroph
824	Alveolata	Dinoflagellata	Syndiniales	Dino-Group-I	Dino-Group-I-Clade-4	Dino-Group-I-Clade-4_X	heterotroph
827	Alveolata	Ciliophora	Prostomatea	Prostomatea-1	Prostomatea-1_X	Prostomatea-1_XX	heterotroph
830	Rhizaria	Cercozoa	Filosa-Chlorarachnea	Filosa-Chlorarachnea_X	LC104-lineage	LC104-lineage_X	mixotrophic
834	Alveolata	Dinoflagellata	Dinophyceae	Gymnodiniales	Gymnodiniales_unclassified	Gymnodiniales_unclassified	mixotrophic
839	Opisthokonta	Fungi	Fungi_unclassified	Fungi_unclassified	Fungi_unclassified	Fungi_unclassified	heterotroph
844	Eukaryota_unclassified	Eukaryota_unclassified	Eukaryota_unclassified	Eukaryota_unclassified	Eukaryota_unclassified	Eukaryota_unclassified	????
852	Alveolata	Ciliophora	Litostomatea	Cyclotrichia	Mesodiniidae	Askenasi	heterotroph
855	Hacrobia	Centroheliozoa	Centroheliozoa_X	Centroheliozoa_X_unclassified	Centroheliozoa_X_unclassified	Centroheliozoa_X_unclassified	heterotroph
856	Stramenopiles	Ochrophyta	Bolidophyceae	Parmales	Triparmaceae	Triparma	autotroph
864	Rhizaria	Cercozoa	Filosa-Thecofilosea	Cryomonadida	Cryomonadida_X	Cryomonadida_XX	heterotroph
874	Alveolata	Dinoflagellata	Syndiniales	Dino-Group-I	Dino-Group-I-Clade-4	Dino-Group-I-Clade-4_X	heterotroph
880	Archaeplastida	Chlorophyta	Ulvophyceae	Ulvales-relatives	Ulvales-relatives_X	Dilabifilum	autotroph
881	Hacrobia	Haptophyta	Prymnesiophyceae	Prymnesiales	Chrysochromulinaceae	Chrysochromulina	mixotrophic
886	Stramenopiles	Ochrophyta	Bacillariophyta	Bacillariophyta_X	Raphid-pennate	Phaeodactylum	autotroph
895	Opisthokonta	Choanoflagellida	Choanoflagellatea	Acanthoecida	Stephanoecidae_Group_H	Stephanoecidae_Group_H_unclassified	heterotroph
897	Stramenopiles	Ochrophyta	Bacillariophyta	Bacillariophyta_X	Raphid-pennate	Raphid-pennate_unclassified	autotroph
900	Rhizaria	Cercozoa	Cercozoa_unclassified	Cercozoa_unclassified	Cercozoa_unclassified	Cercozoa_unclassified	heterotroph
901	Eukaryota_unclassified	Eukaryota_unclassified	Eukaryota_unclassified	Eukaryota_unclassified	Eukaryota_unclassified	Eukaryota_unclassified	????
908	Alveolata	Dinoflagellata	Dinophyceae	Dinophyceae_unclassified	Dinophyceae_unclassified	Dinophyceae_unclassified	heterotroph
911	Alveolata	Dinoflagellata	Dinophyceae	Dinophyceae_unclassified	Dinophyceae_unclassified	Dinophyceae_unclassified	heterotroph
917	Alveolata	Dinoflagellata	Dinophyceae	Gymnodiniales	Gymnodiniaceae	Gyrodinium	heterotroph
918	Stramenopiles	Ochrophyta	Ochrophyta_unclassified	Ochrophyta_unclassified	Ochrophyta_unclassified	Ochrophyta_unclassified	autotroph
926	Stramenopiles	Stramenopiles_X	Labyrinthulea	Thraustochytriales	Thraustochytriaceae	Thraustochytriaceae_X	heterotroph
928	Rhizaria	Cercozoa	Filosa-Thecofilosea	Cryomonadida	Protaspa-lineage	Protaspa-lineage_X	heterotroph
929	Stramenopiles	Ochrophyta	Phaeophyceae	Phaeophyceae_X	Phaeophyceae_XX	Phaeophyceae_XX_unclassified	autotroph
930	Alveolata	Dinoflagellata	Syndiniales	Dino-Group-II	Dino-Group-II-Clade-22	Dino-Group-II-Clade-22_X	heterotroph
931	Rhizaria	Cercozoa	Cercozoa_X	Cercozoa_XX	Cercozoa_XXX	Cercozoa_XXXX	heterotroph
938	Stramenopiles	Ochrophyta	Chrysophyceae	Chrysophyceae_X	Chrysophyceae_Clade-C	Chrysophyceae_Clade-C_X	mixotrophic
940	Opisthokonta	Mesomycetozoa	Ichthyosporea	Ichthyosphonida	Abeoformidae_Group_MAIP_2	Abeoformidae_Group_MAIP_2_X	heterotroph
941	Stramenopiles	Stramenopiles_X	MAST	MAST-3	MAST-3F	MAST-3F_X	heterotroph
943	Alveolata	Dinoflagellata	Syndiniales	Dino-Group-II	Dino-Group-II-Clade-47	Dino-Group-II-Clade-47_X	heterotroph
948	Rhizaria	Cercozoa	Filosa-Thecofilosea	Ventricleftida	Ventricleftida_unclassified	Ventricleftida_unclassified	heterotroph
949	Hacrobia	Cryptophyta	Cryptophyceae	Cryptophyceae_X	Cryptomonadales	Cryptomonadales_X	mixotrophic
952	Rhizaria	Cercozoa	Cercozoa_unclassified	Cercozoa_unclassified	Cercozoa_unclassified	Cercozoa_unclassified	heterotroph
959	Rhizaria	Cercozoa	Cercozoa_X	Cercozoa_XX	Cercozoa_XXX	Cercozoa_XXXX	heterotroph
970	Alveolata	Dinoflagellata	Dinophyceae	Dinophyceae_unclassified	Dinophyceae_unclassified	Dinophyceae_unclassified	heterotroph
971	Eukaryota_unclassified	Eukaryota_unclassified	Eukaryota_unclassified	Eukaryota_unclassified	Eukaryota_unclassified	Eukaryota_unclassified	????
981	Stramenopiles	Ochrophyta	Phaeophyceae	Phaeophyceae_X	Phaeophyceae_XX	Phaeophyceae_XX_unclassified	autotroph
997	Alveolata	Ciliophora	Oligohymenophorea	Sessilida	Vorticellidae	Vorticellidae_X	heterotroph
1001	Alveolata	Dinoflagellata	Syndiniales	Dino-Group-III	Dino-Group-III_X	Dino-Group-III_XX	heterotroph
1002	Rhizaria	Cercozoa	Filosa-Thecofilosea	Ventricleftida	Ventrifissuridae	Ventrifissuridae_X	heterotroph
1003	Stramenopiles	Stramenopiles_X	Stramenopiles_XX	Stramenopiles_XXX	Stramenopiles_XXXX	Stramenopiles_XXXXX	heterotroph
1009	Rhizaria	Cercozoa	Filosa-Imbricatea	Marimonadida	Marimonadida_X	Pseudopirsonia	heterotroph
1014	Rhizaria	Cercozoa	Filosa-Thecofilosea	Filosa-Thecofilosea_X	Mataza-lineage	Mataza-lineage_X	heterotroph
1017	Alveolata	Ciliophora	Spirotrichea	Hypotrichia	Holostichidae	Holosticha	heterotroph
1025	Stramenopiles	Stramenopiles_X	MAST	MAST-3	MAST-3F	MAST-3F_X	heterotroph
1029	Alveolata	Dinoflagellata	Syndiniales	Dino-Group-I	Dino-Group-I-Clade-4	Euduboscquella	heterotroph
1031	Rhizaria	Cercozoa	Filosa-Thecofilosea	Ventricleftida	CCW10-lineage	CCW10-lineage_X	heterotroph
1035	Rhizaria	Cercozoa	Filosa-Thecofilosea	Ventricleftida	CCW10-lineage	CCW10-lineage_X	heterotroph
1047	Archaeplastida	Chlorophyta	Mamiellophyceae	Dolichomastigales	Dolichomastigaceae	Dolichomastigaceae-B	autotroph
1053	Rhizaria	Cercozoa	Filosa-Thecofilosea	Filosa-Thecofilosea_X	Mataza-lineage	Mataza-lineage_X	heterotroph
1062	Opisthokonta	Choanoflagellida	Choanoflagellatea	Acanthoecida	Stephanoecidae_Group_I	Stephanoecidae_Group_I_X	heterotroph
1065	Stramenopiles	Stramenopiles_X	MAST	MAST-3	MAST-3J	MAST-3J_X	heterotroph
1068	Stramenopiles	Ochrophyta	Phaeophyceae	Phaeophyceae_X	Phaeophyceae_XX	Phaeophyceae_XX_unclassified	autotroph
1071	Archaeplastida	Chlorophyta	Mamiellophyceae	Dolichomastigales	Dolichomastigaceae	Dolichomastigaceae-B	autotroph
1085	Alveolata	Dinoflagellata	Syndiniales	Dino-Group-III	Dino-Group-III_X	Dino-Group-III_XX	heterotroph
1089	Rhizaria	Cercozoa	Cercozoa_unclassified	Cercozoa_unclassified	Cercozoa_unclassified	Cercozoa_unclassified	heterotroph
1093	Rhizaria	Cercozoa	Filosa-Thecofilosea	Ebriida	TAGIRI1-lineage	TAGIRI1-lineage_X	mixotrophic
1095	Alveolata	Dinoflagellata	Syndiniales	Dino-Group-II	Dino-Group-II-Clade-14	Dino-Group-II-Clade-14_X	heterotroph
1098	Alveolata	Dinoflagellata	Syndiniales	Dino-Group-II	Dino-Group-II-Clade-1	Dino-Group-II-Clade-1_X	heterotroph
1103	Alveolata	Dinoflagellata	Dinophyceae	Dinophyceae_unclassified	Dinophyceae_unclassified	Dinophyceae_unclassified	heterotroph
1106	Hacrobia	Haptophyta	Prymnesiophyceae	Prymnesiales	Prymnesiaceae	Prymnesiaceae_unclassified	autotroph
1107	Alveolata	Dinoflagellata	Syndiniales	Dino-Group-I	Dino-Group-I-Clade-1	Dino-Group-I-Clade-1_X	heterotroph
1122	Rhizaria	Cercozoa	Filosa-Thecofilosea	Cryomonadida	Protaspa-lineage	Protaspa-lineage_X	heterotroph
1129	Rhizaria	Cercozoa	Filosa-Thecofilosea	Filosa-Thecofilosea_X	Mataza-lineage	Mataza-lineage_X	heterotroph
1134	Alveolata	Dinoflagellata	Dinophyceae	Dinophyceae_unclassified	Dinophyceae_unclassified	Dinophyceae_unclassified	heterotroph
1149	Alveolata	Dinoflagellata	Dinophyceae	Dinophyceae_unclassified	Dinophyceae_unclassified	Dinophyceae_unclassified	heterotroph
1151	Alveolata	Dinoflagellata	Dinophyceae	Dinophyceae_unclassified	Dinophyceae_unclassified	Dinophyceae_unclassified	heterotroph
1155	Archaeplastida	Rhodophyta	Florideophyceae	Ceramiales	Rhodomelaceae	Polysiphonia	autotroph
1156	Stramenopiles	Stramenopiles_X	MAST	MAST-3	MAST-3A	MAST-3A_X	heterotroph
1157	Eukaryota_unclassified	Eukaryota_unclassified	Eukaryota_unclassified	Eukaryota_unclassified	Eukaryota_unclassified	Eukaryota_unclassified	????
1162	Stramenopiles	Ochrophyta	Bacillariophyta	Bacillariophyta_X	Radial-centric-basal-Coscinodiscophyceae	Coscinodiscus	autotroph
1174	Rhizaria	Cercozoa	Filosa-Thecofilosea	Cryomonadida	Cryothecomonas-lineage	Cryothecomonas-lineage_unclassified	heterotroph
1182	Rhizaria	Cercozoa	Filosa-Imbricatea	Filosa-Imbricatea_X	Novel-clade-2	Novel-clade-2_X	heterotroph
1195	Hacrobia	Picozoa	Picozoa_X	Picozoa_XX	Picozoa_XXX	Picozoa_XXXX	heterotroph
1196	Stramenopiles	Stramenopiles_X	MAST	MAST-8	MAST-8D	MAST-8D_X	heterotroph
1205	Alveolata	Dinoflagellata	Dinophyceae	Dinophyceae_unclassified	Dinophyceae_unclassified	Dinophyceae_unclassified	heterotroph
1217	Archaeplastida	Chlorophyta	Trebouxiophyceae	Chlorellales	Chlorellales_X	Picochlorum	autotroph
1220	Stramenopiles	Ochrophyta	Bacillariophyta	Bacillariophyta_X	Raphid-pennate	Meuniera	autotroph
1228	Alveolata	Dinoflagellata	Syndiniales	Dino-Group-II	Dino-Group-II-Clade-5	Dino-Group-II-Clade-5_X	heterotroph
1231	Archaeplastida	Chlorophyta	Pyramimonadales	Pyramimonadales_X	Pyramimonadales_XX	Pyramimonadales_XX_unclassified	autotroph
1233	Alveolata	Dinoflagellata	Dinophyceae	Dinophyceae_unclassified	Dinophyceae_unclassified	Dinophyceae_unclassified	heterotroph
1240	Alveolata	Dinoflagellata	Dinophyceae	Dinophyceae_unclassified	Dinophyceae_unclassified	Dinophyceae_unclassified	heterotroph
1242	Stramenopiles	Ochrophyta	Phaeophyceae	Phaeophyceae_X	Phaeophyceae_XX	Phaeophyceae_XX_unclassified	autotroph
1248	Alveolata	Dinoflagellata	Dinophyceae	Dinophyceae_unclassified	Dinophyceae_unclassified	Dinophyceae_unclassified	heterotroph
1253	Stramenopiles	Stramenopiles_X	Oomycota	Oomycota_X	Oomycota_X_unclassified	Oomycota_X_unclassified	heterotroph
1265	Opisthokonta	Mesomycetozoa	Ichthyosporea	Ichthyosphonida	Abeoformidae_Group_MAIP_4	Abeoformidae_Group_MAIP_4_X	heterotroph
1268	Alveolata	Dinoflagellata	Dinophyceae	Prorocentrales	Prorocentraceae	Prorocentrum	mixotrophic
1272	Rhizaria	Cercozoa	Filosa-Thecofilosea	Cryomonadida	Cryomonadida_X	Cryomonadida_XX	heterotroph
1285	Stramenopiles	Stramenopiles_X	MAST	MAST-3	MAST-3F	MAST-3F_X	heterotroph
1289	Alveolata	Dinoflagellata	Syndiniales	Dino-Group-III	Dino-Group-III_X	Dino-Group-III_XX	heterotroph
1306	Alveolata	Ciliophora	Phyllopharyngea	Cyrtophoria	Chlamydodontidae	Chlamydodontidae_unclassified	heterotroph
1310	Archaeplastida	Chlorophyta	Mamiellophyceae	Dolichomastigales	Dolichomastigaceae	Dolichomastigaceae-B	autotroph
1315	Alveolata	Dinoflagellata	Dinophyceae	Dinophyceae_unclassified	Dinophyceae_unclassified	Dinophyceae_unclassified	heterotroph
1316	Rhizaria	Cercozoa	Cercozoa_unclassified	Cercozoa_unclassified	Cercozoa_unclassified	Cercozoa_unclassified	heterotroph
1318	Alveolata	Dinoflagellata	Dinophyceae	Gymnodiniales	Gymnodiniaceae	Gyrodinium	heterotroph
1322	Opisthokonta	Opisthokonta_unclassified	Opisthokonta_unclassified	Opisthokonta_unclassified	Opisthokonta_unclassified	Opisthokonta_unclassified	heterotroph
1326	Archaeplastida	Chlorophyta	Pyramimonadales	Pyramimonadales_X	Pyramimonadales_XX	Pyramimonadales_XX_unclassified	autotroph
1330	Rhizaria	Cercozoa	Filosa-Thecofilosea	Cryomonadida	Cryomonadida_X	Cryomonadida_XX	heterotroph
1336	Stramenopiles	Ochrophyta	Bacillariophyta	Bacillariophyta_X	Araphid-pennate	Tabularia	autotroph
1344	Stramenopiles	Stramenopiles_X	Bicoecea	Bicoecales	Bicoecaceae	Bicoecaceae_unclassified	heterotroph
1354	Hacrobia	Haptophyta	Prymnesiophyceae	Prymnesiales	Chrysochromulinaceae	Chrysochromulina	mixotrophic
1362	Rhizaria	Cercozoa	Filosa-Thecofilosea	Filosa-Thecofilosea_unclassified	Filosa-Thecofilosea_unclassified	Filosa-Thecofilosea_unclassified	heterotroph
1367	Rhizaria	Cercozoa	Cercozoa_unclassified	Cercozoa_unclassified	Cercozoa_unclassified	Cercozoa_unclassified	heterotroph
1370	Archaeplastida	Chlorophyta	Chlorodendrophyceae	Chlorodendrales	Chlorodendraceae	Tetraselmis	heterotroph
1374	Stramenopiles	Stramenopiles_X	MAST	MAST-3	MAST-3J	MAST-3J_X	heterotroph
1388	Eukaryota_unclassified	Eukaryota_unclassified	Eukaryota_unclassified	Eukaryota_unclassified	Eukaryota_unclassified	Eukaryota_unclassified	????
1395	Alveolata	Ciliophora	Oligohymenophorea	Scuticociliatia	Scuticociliatia_unclassified	Scuticociliatia_unclassified	heterotroph
1396	Rhizaria	Cercozoa	Filosa-Thecofilosea	Cryomonadida	Cryothecomonas-lineage	Cryothecomonas-lineage_unclassified	heterotroph
1399	Alveolata	Dinoflagellata	Dinophyceae	Gonyaulacales	Goniodomataceae	Alexandrium	mixotrophic
1402	Archaeplastida	Chlorophyta	Mamiellophyceae	Dolichomastigales	Dolichomastigaceae	Dolichomastigaceae-B	autotroph
1409	Alveolata	Ciliophora	Spirotrichea	Choreotrichida	Strobilidiidae_I	Strobilidiidae_I_X	heterotroph
1417	Alveolata	Dinoflagellata	Dinophyceae	Gymnodiniales	Gymnodiniaceae	Gyrodinium	heterotroph
1424	Rhizaria	Cercozoa	Filosa-Thecofilosea	Ventricleftida	Ventricleftida_X	Ventricleftida_XX	heterotroph
1437	Alveolata	Dinoflagellata	Dinophyceae	Gymnodiniales	Gymnodiniaceae	Gyrodinium	heterotroph
1442	Archaeplastida	Chlorophyta	Trebouxiophyceae	Watanabea-Clade	Watanabea-Clade_X	Chloroidium	autotroph
1453	Eukaryota_unclassified	Eukaryota_unclassified	Eukaryota_unclassified	Eukaryota_unclassified	Eukaryota_unclassified	Eukaryota_unclassified	????
1455	Archaeplastida	Chlorophyta	Mamiellophyceae	Mamiellophyceae_unclassified	Mamiellophyceae_unclassified	Mamiellophyceae_unclassified	autotroph
1456	Stramenopiles	Ochrophyta	Bacillariophyta	Bacillariophyta_X	Radial-centric-basal-Coscinodiscophyceae	Actinocyclus	autotroph
1457	Eukaryota_unclassified	Eukaryota_unclassified	Eukaryota_unclassified	Eukaryota_unclassified	Eukaryota_unclassified	Eukaryota_unclassified	????
1468	Hacrobia	Haptophyta	Prymnesiophyceae	Prymnesiales	Chrysochromulinaceae	Chrysochromulina	mixotrophic
1479	Rhizaria	Cercozoa	Filosa-Thecofilosea	Ebriida	TAGIRI1-lineage	TAGIRI1-lineage_X	mixotrophic
1484	Stramenopiles	Stramenopiles_X	Pirsonia_Clade	Pirsonia_Clade_X	Pirsonia_Clade_XX	Pirsonia_Clade_XX_unclassified	heterotroph
1486	Stramenopiles	Stramenopiles_X	MAST	MAST-3	MAST-3G	MAST-3G_X	heterotroph
1492	Alveolata	Ciliophora	Spirotrichea	Choreotrichida	Strombidinopsidae	Parastrombidinopsis	heterotroph
1502	Archaeplastida	Chlorophyta	Mamiellophyceae	Dolichomastigales	Dolichomastigaceae	Dolichomastigaceae-B	autotroph
1505	Stramenopiles	Ochrophyta	Dictyochophyceae	Dictyochophyceae_X	Pedinellales	Pedinellales_unclassified	autotroph
1515	Alveolata	Dinoflagellata	Dinophyceae	Dinophyceae_unclassified	Dinophyceae_unclassified	Dinophyceae_unclassified	heterotroph
1517	Alveolata	Dinoflagellata	Dinophyceae	Dinophyceae_unclassified	Dinophyceae_unclassified	Dinophyceae_unclassified	heterotroph
1518	Rhizaria	Cercozoa	Filosa-Thecofilosea	Cryomonadida	Cryothecomonas-lineage	Cryothecomonas	heterotroph
1524	Archaeplastida	Chlorophyta	Mamiellophyceae	Mamiellophyceae_unclassified	Mamiellophyceae_unclassified	Mamiellophyceae_unclassified	autotroph
1526	Alveolata	Dinoflagellata	Dinophyceae	Gymnodiniales	Chytriodiniaceae	Chytriodiniaceae_unclassified	heterotroph
1537	Rhizaria	Cercozoa	Filosa-Thecofilosea	Filosa-Thecofilosea_X	Filosa-Thecofilosea_XX	Filosa-Thecofilosea_XXX	heterotroph
1544	Archaeplastida	Rhodophyta	Florideophyceae	Ceramiales	Rhodomelaceae	Rhodomela	autotroph
1547	Alveolata	Ciliophora	Litostomatea	Cyclotrichia	Cyclotrichia_X	Cyclotrichia_XX	heterotroph
1559	Alveolata	Ciliophora	Litostomatea	Cyclotrichia	Cyclotrichia_X	Cyclotrichia_XX	heterotroph
1564	Opisthokonta	Choanoflagellida	Choanoflagellatea	Acanthoecida	Acanthoecida_X	Acanthoecida_XX	heterotroph
1570	Alveolata	Dinoflagellata	Dinophyceae	Dinophyceae_unclassified	Dinophyceae_unclassified	Dinophyceae_unclassified	heterotroph
1572	Archaeplastida	Chlorophyta	Mamiellophyceae	Dolichomastigales	Dolichomastigaceae	Dolichomastigaceae-B	autotroph
1578	Alveolata	Ciliophora	Spirotrichea	Choreotrichida	Leegaardiellidae_B	Leegaardiella	heterotroph
1579	Eukaryota_unclassified	Eukaryota_unclassified	Eukaryota_unclassified	Eukaryota_unclassified	Eukaryota_unclassified	Eukaryota_unclassified	????
1582	Archaeplastida	Chlorophyta	Mamiellophyceae	Dolichomastigales	Crustomastigaceae	Crustomastigaceae-AB	autotroph
1596	Rhizaria	Cercozoa	Filosa-Thecofilosea	Cryomonadida	Protaspa-lineage	Protaspa-lineage_X	heterotroph
1609	Stramenopiles	Ochrophyta	Chrysophyceae	Chrysophyceae_X	Chrysophyceae_Clade-F	Paraphysomonas	heterotroph
1620	Hacrobia	Haptophyta	Prymnesiophyceae	Prymnesiales	Chrysochromulinaceae	Chrysochromulina	mixotrophic
1626	Alveolata	Dinoflagellata	Dinophyceae	Dinophyceae_unclassified	Dinophyceae_unclassified	Dinophyceae_unclassified	heterotroph
1649	Rhizaria	Cercozoa	Cercozoa_X	Cercozoa_XX	Cercozoa_XXX	Cercozoa_XXXX	heterotroph
1663	Alveolata	Dinoflagellata	Dinophyceae	Dinophyceae_unclassified	Dinophyceae_unclassified	Dinophyceae_unclassified	heterotroph
1678	Alveolata	Dinoflagellata	Dinophyceae	Dinophyceae_unclassified	Dinophyceae_unclassified	Dinophyceae_unclassified	heterotroph
1686	Alveolata	Dinoflagellata	Dinophyceae	Gymnodiniales	Gymnodiniaceae	Gyrodinium	heterotroph
1695	Eukaryota_unclassified	Eukaryota_unclassified	Eukaryota_unclassified	Eukaryota_unclassified	Eukaryota_unclassified	Eukaryota_unclassified	????
1702	Alveolata	Dinoflagellata	Syndiniales	Dino-Group-II	Dino-Group-II-Clade-28	Dino-Group-II-Clade-28_X	heterotroph
1704	Alveolata	Dinoflagellata	Dinophyceae	Dinophyceae_unclassified	Dinophyceae_unclassified	Dinophyceae_unclassified	heterotroph
1705	Alveolata	Ciliophora	Spirotrichea	Choreotrichida	Strobilidiidae_A	Rimostrombidium_A	heterotroph
1707	Alveolata	Ciliophora	Oligohymenophorea	Scuticociliatia	Scuticociliatia_unclassified	Scuticociliatia_unclassified	heterotroph
1713	Alveolata	Dinoflagellata	Syndiniales	Dino-Group-II	Dino-Group-II_X	Dino-Group-II-Clade-52_X	heterotroph
1736	Stramenopiles	Ochrophyta	Bacillariophyta	Bacillariophyta_X	Polar-centric-Mediophyceae	Chaetoceros	autotroph
1739	Rhizaria	Radiolaria	Acantharea	Acantharea_X	Acantharea_XX	Acantharea_XXX	heterotroph
1743	Stramenopiles	Stramenopiles_X	MAST	MAST-12	MAST-12B	MAST-12B_X	heterotroph
1754	Rhizaria	Cercozoa	Cercozoa_X	Cercozoa_XX	Cercozoa_XXX	Cercozoa_XXXX	heterotroph
1758	Stramenopiles	Stramenopiles_X	Labyrinthulea	Labyrinthulales	Labyrinthulaceae	Aplanochytrium	heterotroph
1766	Rhizaria	Cercozoa	Filosa-Imbricatea	Euglyphida	Euglyphida_X	Euglyphida_XX	heterotroph
1776	Rhizaria	Cercozoa	Filosa-Thecofilosea	Cryomonadida	Cryothecomonas-lineage	Cryothecomonas	heterotroph
1781	Stramenopiles	Stramenopiles_X	Labyrinthulea	Labyrinthulales	Labyrinthulaceae	Labyrinthulaceae_X	heterotroph
1795	Opisthokonta	Mesomycetozoa	Filasterea	Ministerida	Ministeridae	Ministeria	heterotroph
1798	Alveolata	Ciliophora	Prostomatea	Prostomatea-1	Prostomatea-1_X	Prostomatea-1_XX	heterotroph
1806	Rhizaria	Cercozoa	Filosa-Thecofilosea	Ventricleftida	CCW10-lineage	CCW10-lineage_X	heterotroph
1808	Rhizaria	Cercozoa	Filosa-Thecofilosea	Filosa-Thecofilosea_X	Mataza-lineage	Mataza-lineage_X	heterotroph
1810	Rhizaria	Cercozoa	Filosa-Imbricatea	Marimonadida	Marimonadida_X	Marimonadida_XX	heterotroph
1819	Alveolata	Dinoflagellata	Dinophyceae	Dinophyceae_unclassified	Dinophyceae_unclassified	Dinophyceae_unclassified	heterotroph
1825	Rhizaria	Cercozoa	Cercozoa_unclassified	Cercozoa_unclassified	Cercozoa_unclassified	Cercozoa_unclassified	heterotroph
1832	Rhizaria	Cercozoa	Filosa-Thecofilosea	Cryomonadida	Protaspa-lineage	Protaspa-lineage_unclassified	heterotroph
1834	Hacrobia	Haptophyta	Prymnesiophyceae	Prymnesiophyceae_unclassified	Prymnesiophyceae_unclassified	Prymnesiophyceae_unclassified	autotroph
1838	Hacrobia	Telonemia	Telonemia_X	Telonemia_XX	Telonemia-Group-2	Telonemia-Group-2_X	heterotroph
1842	Alveolata	Dinoflagellata	Dinophyceae	Dinophyceae_unclassified	Dinophyceae_unclassified	Dinophyceae_unclassified	heterotroph
1846	Amoebozoa	Lobosa	Lobosa_X	Himatismenida	Parvamoebidae	Parvamoeba	heterotroph
1850	Alveolata	Dinoflagellata	Dinophyceae	Dinophyceae_unclassified	Dinophyceae_unclassified	Dinophyceae_unclassified	heterotroph
1851	Eukaryota_unclassified	Eukaryota_unclassified	Eukaryota_unclassified	Eukaryota_unclassified	Eukaryota_unclassified	Eukaryota_unclassified	????
1852	Rhizaria	Cercozoa	Cercozoa_unclassified	Cercozoa_unclassified	Cercozoa_unclassified	Cercozoa_unclassified	heterotroph
1878	Rhizaria	Cercozoa	Cercozoa_unclassified	Cercozoa_unclassified	Cercozoa_unclassified	Cercozoa_unclassified	heterotroph
1897	Rhizaria	Cercozoa	Filosa-Thecofilosea	Ventricleftida	CCW10-lineage	CCW10-lineage_X	heterotroph
1941	Alveolata	Dinoflagellata	Dinophyceae	Gymnodiniales	Gymnodiniaceae	Gyrodinium	heterotroph
1963	Opisthokonta	Fungi	Chytridiomycota	Chytridiomycotina	Chytridiomycetes	Chytridiomycetes_X	heterotroph
1973	Stramenopiles	Ochrophyta	Phaeophyceae	Phaeophyceae_X	Phaeophyceae_XX	Phaeophyceae_XX_unclassified	autotroph
2027	Alveolata	Dinoflagellata	Dinophyceae	Dinophyceae_unclassified	Dinophyceae_unclassified	Dinophyceae_unclassified	heterotroph
2033	Eukaryota_unclassified	Eukaryota_unclassified	Eukaryota_unclassified	Eukaryota_unclassified	Eukaryota_unclassified	Eukaryota_unclassified	????
2040	Rhizaria	Cercozoa	Cercozoa_unclassified	Cercozoa_unclassified	Cercozoa_unclassified	Cercozoa_unclassified	heterotroph
2063	Alveolata	Dinoflagellata	Syndiniales	Dino-Group-II	Dino-Group-II-Clade-1	Dino-Group-II-Clade-1_X	heterotroph
2066	Rhizaria	Cercozoa	Filosa-Thecofilosea	Ebriida	TAGIRI1-lineage	TAGIRI1-lineage_X	mixotrophic
2067	Eukaryota_unclassified	Eukaryota_unclassified	Eukaryota_unclassified	Eukaryota_unclassified	Eukaryota_unclassified	Eukaryota_unclassified	????
2073	Alveolata	Ciliophora	Spirotrichea	Strombidiida	Strombidiida_unclassified	Strombidiida_unclassified	heterotroph
2074	Archaeplastida	Rhodophyta	Florideophyceae	Ceramiales	Rhodomelaceae	Polysiphonia	autotroph
2088	Rhizaria	Cercozoa	Filosa-Imbricatea	Marimonadida	Marimonadida_X	Marimonadida_XX	heterotroph
2112	Stramenopiles	Stramenopiles_unclassified	Stramenopiles_unclassified	Stramenopiles_unclassified	Stramenopiles_unclassified	Stramenopiles_unclassified	heterotroph
2115	Stramenopiles	Stramenopiles_X	Bicoecea	Anoecales	Caecitellaceae	Caecitellaceae_unclassified	autotroph
2137	Stramenopiles	Ochrophyta	Bacillariophyta	Bacillariophyta_X	Polar-centric-Mediophyceae	Chaetoceros	autotroph
2158	Alveolata	Dinoflagellata	Dinophyceae	Dinophyceae_unclassified	Dinophyceae_unclassified	Dinophyceae_unclassified	heterotroph
2185	Alveolata	Dinoflagellata	Dinophyceae	Dinophyceae_unclassified	Dinophyceae_unclassified	Dinophyceae_unclassified	heterotroph
2196	Alveolata	Dinoflagellata	Syndiniales	Dino-Group-I	Dino-Group-I-Clade-1	Dino-Group-I-Clade-1_X	heterotroph
2208	Alveolata	Dinoflagellata	Dinophyceae	Dinophyceae_unclassified	Dinophyceae_unclassified	Dinophyceae_unclassified	heterotroph
2222	Stramenopiles	Ochrophyta	Bacillariophyta	Bacillariophyta_X	Polar-centric-Mediophyceae	Chaetoceros	autotroph
2223	Rhizaria	Cercozoa	Filosa-Imbricatea	Marimonadida	Marimonadida_X	Marimonadida_XX	heterotroph
2240	Rhizaria	Cercozoa	Cercozoa_unclassified	Cercozoa_unclassified	Cercozoa_unclassified	Cercozoa_unclassified	heterotroph
2298	Alveolata	Ciliophora	Spirotrichea	Choreotrichida	Choreotrichida_unclassified	Choreotrichida_unclassified	heterotroph
2315	Archaeplastida	Chlorophyta	Mamiellophyceae	Dolichomastigales	Dolichomastigaceae	Dolichomastigaceae-B	autotroph
2319	Stramenopiles	Stramenopiles_unclassified	Stramenopiles_unclassified	Stramenopiles_unclassified	Stramenopiles_unclassified	Stramenopiles_unclassified	heterotroph
2320	Alveolata	Dinoflagellata	Dinophyceae	Dinophyceae_unclassified	Dinophyceae_unclassified	Dinophyceae_unclassified	heterotroph
2339	Eukaryota_unclassified	Eukaryota_unclassified	Eukaryota_unclassified	Eukaryota_unclassified	Eukaryota_unclassified	Eukaryota_unclassified	????
2354	Stramenopiles	Stramenopiles_X	Labyrinthulea	Thraustochytriales	Thraustochytriaceae	Thraustochytriaceae_unclassified	heterotroph
2358	Eukaryota_unclassified	Eukaryota_unclassified	Eukaryota_unclassified	Eukaryota_unclassified	Eukaryota_unclassified	Eukaryota_unclassified	????
2379	Stramenopiles	Ochrophyta	Bacillariophyta	Bacillariophyta_X	Polar-centric-Mediophyceae	Chaetoceros	autotroph
2407	Eukaryota_unclassified	Eukaryota_unclassified	Eukaryota_unclassified	Eukaryota_unclassified	Eukaryota_unclassified	Eukaryota_unclassified	????
2416	Archaeplastida	Chlorophyta	Ulvophyceae	Ulvophyceae_unclassified	Ulvophyceae_unclassified	Ulvophyceae_unclassified	autotroph
2423	Stramenopiles	Ochrophyta	Dictyochophyceae	Dictyochophyceae_X	Dictyochophyceae_X_unclassified	Dictyochophyceae_X_unclassified	autotroph
2489	Rhizaria	Cercozoa	Filosa-Thecofilosea	Ebriida	TAGIRI1-lineage	TAGIRI1-lineage_X	mixotrophic
2505	Stramenopiles	Stramenopiles_unclassified	Stramenopiles_unclassified	Stramenopiles_unclassified	Stramenopiles_unclassified	Stramenopiles_unclassified	heterotroph
