# Supplementary material for: Rapid succession drives spring community dynamics of small protists at Helgoland Roads, North Sea
Source: J Plankton Res. 2020 May 14;42(3):305–19. doi: 10.1093/plankt/fbaa017 (PMC7252501; doi:10.1093/plankt/fbaa017)
Supplement: SupplementaryTable_SIV_fbaa017 [file supplementarytable_siv_fbaa017.xlsx]

## Sheet: Supplementary Table SIV
Supplementary Table SIV: Statistic of significant OTU clusters on presence-absence level, calculated with pvclust function, p < 0.05, clusters with confidence intervals below 0.95 are marked with an asterisk (*), au = approximately unbiased p-value, bp=bootstrap probability value, se.au= standard error of the approximately unbiased p-value, se.bp= standard error of the bootstrap probability value…
Cluster	Edge	au	bp	se.au	se.bp	pchi	OTU	Genus
1	85	0.999	0.294	0	0.001	0.155	263	Strombidiida_F_XX
							544	Chrysochromulina
							690	Cercozoa_unclassified
2	86	0.999	0.328	0	0.001	0.044	273	Dinophyceae_unclassified
							309	Dinophyceae_unclassified
3	107	0.989	0.357	0.001	0.001	0	622	Picozoa_XXXX
							1743	MAST-12B_X
4	109	1	0	0	0	0.425	1	Gymnodiniales_unclassified
							2	Dinophyceae_unclassified
							3	Dinophyceae_unclassified
							4	Emiliania
							9	Heterocapsa
							10	Dino-Group-II-Clade-6_X
							11	Phaeocystis
							15	Gymnodinium
							16	Gyrodinium
							18	Polar-centric-Mediophyceae_unclassified
							20	Gyrodinium
							21	Gymnodiniales_unclassified
							25	Dino-Group-I-Clade-1_X
							29	Dinophyceae_unclassified
							30	Picozoa_XXX_unclassified
							32	Pseudo-nitzschia
							36	Protaspa-lineage_X
							40	Chaetoceros
							43	Pelagostrobilidium
							46	MAST-1C_X
							47	Dinophyceae_unclassified
							50	Dino-Group-II-Clade-10-and-11_X
							51	Polar-centric-Mediophyceae_unclassified
							52	Dinophyceae_unclassified
							53	Strombidiida_B_XX
							57	Heterocapsa
							61	Minidiscus
							62	Dinophyceae_unclassified
							71	Strombidiidae_M_X
							85	MAST-2D_X
							91	Eukaryota_unclassified
							95	Cryothecomonas
							101	Picozoa_XXXX
							103	Torodinium
							104	Dinophyceae_unclassified
							105	Picozoa_XXXX
							106	Polykrikos
							107	MAST-7A_X
							126	Dinophyceae_unclassified
							128	Haptolina
							130	Prymnesiophyceae_unclassified
							131	MAST-4E_X
							132	Telonemia_XX_unclassified
							134	Chrysochromulina
							146	Cercozoa_unclassified
							148	Ectocarpus
							153	Dinophyceae_unclassified
							179	MAST-7B_X
							185	MAST-4D_X
							191	MAST-6_XX
							193	Novel-clade-2_X
							203	Dino-Group-II-Clade-14_X
							207	Stephanoecidae_Group_D_X
							217	Dinophyceae_unclassified
							221	MAST-3D_X
							232	Mataza-lineage_X
							238	Stephanoecidae_Group_D_X
							277	Prymnesiophyceae_unclassified
							299	Dinophyceae_unclassified
							303	Dinophyceae_unclassified
							305	Leegaardiella
							320	MAST-3E_X
							354	MAST-6_XX
							376	MAST-3E_X
							381	Novel-clade-2_X
							394	Cryothecomonas
							444	MAST-7A_X
							451	Cercozoa_XXXX
							476	Dinophyceae_unclassified
							532	MAST-3I_X
							569	Stephanoecidae_New_Choanos_8_X
							593	Pseudo-nitzschia
							597	Abeoformidae_Group_MAIP_2_X
							626	Dinophyceae_unclassified
							665	Filosa-Thecofilosea_unclassified
							725	Prymnesiales_unclassified
							855	Centroheliozoa_X_unclassified
							1156	MAST-3A_X
							1315	Dinophyceae_unclassified
5	110	0.994	0.001	0.004	0	0.043	27	Plagioselmis
							84	MAST-1A_X
							332	Ventricleftida_XX
							484	Chrysochromulina
							734	Cercozoa_unclassified
							773	MAST-3C_X
6	114	0.992	0	0.017	0	0.942	224	Navicula
							225	Laboea
							405	Chrysophyceae_Clade-C_unclassified
							518	Cryothecomonas-lineage_unclassified
7	116	0.976	0.076	0.002	0.001	0	24	Bathycoccus
							546	Paulinella
							602	Mataza-lineage_unclassified
8	119	0.989	0.001	0.007	0	0.172	155	Gymnodiniales_unclassified
							844	Eukaryota_unclassified
9	124	0.992	0.037	0.001	0	0	171	Dino-Group-II-Clade-1_X
							208	Chrysochromulina
							228	Choanoflagellida_unclassified
							454	Novel-clade-2_X
							1231	Pyramimonadales_XX_unclassified
10	133	0.957	0.344	0.002	0.001	0	897	Raphid-pennate_unclassified
							1103	Dinophyceae_unclassified
11	138	0.994	0.001	0.001	0	0.806	45	Paraphysomonas
							110	Woloszynskia
							409	Telonemia-Group-1_X
							534	Dino-Group-I-Clade-4_X
							736	Mataza-lineage_X
							917	Gyrodinium
12*	139	0.962	0.001	0.001	0	0.39	74	Dino-Group-II-Clade-1_X
							77	Dino-Group-I-Clade-1_X
							93	Strombidiidae_unclassified
							158	Polar-centric-Mediophyceae_unclassified
							369	Dino-Group-II-Clade-18_X
							563	Strombidium
							737	Eukaryota_unclassified
13	140	0.996	0.001	0.001	0	0.166	82	Dino-Group-II-Clade-16_X
							139	Dinophyceae_unclassified
							328	MAST-4A_X
							378	MAST-8A_X
							793	Dino-Group-II-Clade-1_X
14*	141	0.963	0.002	0.002	0	0.147	1195	Picozoa_XXXX
							1367	Cercozoa_unclassified
							1374	MAST-3J_X
15*	173	0.964	0.001	0.001	0	0.145	396	Cylindrotheca
							1151	Dinophyceae_unclassified
							1437	Gyrodinium
							1704	Dinophyceae_unclassified
16*	194	0.955	0	0.036	0	0.926	159	TAGIRI1-lineage_X
							284	Strombidiida_unclassified
							391	MAST-7A_X
							448	Leegaardiella
							473	Askenasi
							519	Florenciella
17*	251	0.953	0.261	0.002	0.001	0.81	1649	Cercozoa_XXXX
							1963	Chytridiomycetes_X
18	304	0.954	0.707	0.002	0.001	0.032	754	Dinophyceae_unclassified
							2208	Dinophyceae_unclassified
19*	320	0.967	0	0.031	0	0.511	347	Pyramimonadales_XX_unclassified
							492	Chrysochromulina
							635	Gymnodinium
							1001	Dino-Group-III_XX
							1265	Abeoformidae_Group_MAIP_4_X
20	360	0.954	0.527	0.002	0.001	0.497	173	CCW10-lineage_X
							314	Ebria
21	386	0.987	0	0.014	0	0.773	1310	Dolichomastigaceae-B
							1502	Dolichomastigaceae-B
							1766	Euglyphida_XX
							1832	Protaspa-lineage_unclassified
22*	389	0.96	0.002	0.013	0	0	68	Falcomonas
							69	Teleaulax
							120	Eukaryota_unclassified
							127	Leucocryptos
							344	Plagioselmis
							971	Eukaryota_unclassified
23*	412	0.959	0.012	0.006	0	0.456	72	Cyclotrichia_XX
							78	MAST-6_XX
							293	Choanoflagellatea_X_Group_L_X
							412	Pyramimonas
							931	Cercozoa_XXXX
24*	436	0.966	0	0.092	0	0.842	98	Chrysophyceae_Clade-H_X
							223	Dino-Group-II-Clade-10-and-11_X
							243	Chrysophyceae_Clade-H_X
							261	Chrysophyceae_Clade-F_unclassified
							432	MAST-4B_X
							687	Strombidiidae_B_X
							1578	Leegaardiella
25	487	0.959	0.101	0.002	0.001	0.747	161	Caecitellaceae_unclassified
							346	MAST-12A_X
							348	Caecitellus
							452	Spumella
							657	Pseudobodo
							886	Phaeodactylum
							1370	Tetraselmis
26*	492	0.97	0.001	0.016	0	0.637	196	Thalassiosira
							414	Cryothecomonas
							1098	Dino-Group-II-Clade-1_X
							1182	Novel-clade-2_X
							1544	Rhodomela
							1609	Paraphysomonas
							1878	Cercozoa_unclassified
27	527	0.954	0.706	0.002	0.001	0.708	1322	Opisthokonta_unclassified
							1399	Alexandrium
28	528	0.967	0.309	0.001	0.001	0.039	2033	Eukaryota_unclassified
							2115	Caecitellaceae_unclassified
							2354	Thraustochytriaceae_unclassified
							2416	Ulvophyceae_unclassified
29	542	0.98	0.024	0.002	0	0.134	23	Akashiwo
							367	Marimonadida_XX
							370	Gymnodinium
							477	MAST-6_XX
30	544	0.991	0.265	0.001	0.001	0.493	233	Eukaryota_unclassified
							731	Choanoeca
							1453	Eukaryota_unclassified
							1695	Eukaryota_unclassified
							1758	Aplanochytrium
							1795	Ministeria
							1846	Parvamoeba
							2040	Cercozoa_unclassified
							2067	Eukaryota_unclassified
							2319	Stramenopiles_unclassified
							2339	Eukaryota_unclassified
							2407	Eukaryota_unclassified
							2423	Dictyochophyceae_X_unclassified
31	545	1	0	0	0	1	6	Guinardia
							296	Cyclotrichium
							479	Dinophyceae_unclassified
							651	Aureococcus
							895	Stephanoecidae_Group_H_unclassified
							1031	CCW10-lineage_X
							1162	Coscinodiscus
							1344	Bicoecaceae_unclassified
							1479	TAGIRI1-lineage_X
							1484	Pirsonia_Clade_XX_unclassified
							2088	Marimonadida_XX
32*	548	0.954	0	0.051	0	0.688	133	Thalassiosira
							333	Cercozoa_unclassified
							377	Thalassiosira
							559	Polar-centric-Mediophyceae_unclassified
							771	TAGIRI1-lineage_X
							864	Cryomonadida_XX
33*	550	0.952	0.431	0.002	0.001	0.292	474	Dinophyceae_unclassified
							1134	Dinophyceae_unclassified
							2240	Cercozoa_unclassified
