# Supplementary material for: Rapid succession drives spring community dynamics of small protists at Helgoland Roads, North Sea
Source: J Plankton Res. 2020 May 14;42(3):305–19. doi: 10.1093/plankt/fbaa017 (PMC7252501; doi:10.1093/plankt/fbaa017)
Supplement: SupplementaryTable_SV_fbaa017 [file supplementarytable_sv_fbaa017.xlsx]

## Sheet: Supplementary Table SV
Supplementary Table SV: Heatmap of relative abundances of the significant OTU clusters, calculated with pvclust function, p < 0.05, clusters with confidence intervals below 0.95 are marked with an *
Date	2016-03-15	2016-03-16	2016-03-17	2016-03-18	2016-03-21	2016-03-22	2016-03-23	2016-03-24	2016-03-29	2016-03-30	2016-03-31	2016-04-01	2016-04-04	2016-04-05	2016-04-06	2016-04-07	2016-04-08	2016-04-11	2016-04-12	2016-04-13	2016-04-14	2016-04-15	2016-04-18	2016-04-19	2016-04-20	2016-04-22	2016-04-25	2016-04-26	2016-04-27	2016-04-28	2016-04-29	2016-05-02	2016-05-03	2016-05-06	2016-05-10	2016-05-11	2016-05-12	2016-05-13	2016-05-17	2016-05-18	2016-05-19	2016-05-20	2016-05-23	2016-05-24	2016-05-25	2016-05-26	2016-05-27	2016-05-30	2016-05-31
Week	11	11	11	11	12	12	12	12	13	13	13	13	14	14	14	14	14	15	15	15	15	15	16	16	16	16	17	17	17	17	17	18	18	18	19	19	19	19	20	20	20	20	21	21	21	21	21	22	22
Phase	1	1	1	1	2	2	2	2	2	2	2	2	2	2	3	3	3	3	3	NA	3	3	NA	3	NA	4	4	4	4	4	4	4	4	4	4	4	4	5	5	5	5	5	5	5	5	5	5	5	5
Cluster 1	0.229513	0.249819	0.202941	0.194291	0.371166	0.250463	0.137633	0.21645	0.451312	0.377949	0.338996	0.385753	0.385806	0.345772	0.343521	0.196701	0.415366	0.316997	0.26503	0.151661	0.397407	0.233723	0.1832	0.350219	0.184138	0.450391	0.387499	0.357206	0.454309	0.111624	0.163352	0.441984	0.321443	0.212341	0.107299	0.137327	0.0780751	0	0.129396	0.146205	0.417707	0.320059	0.286386	0.0573934	0.173401	0.0187523	0.0130296	0.046004	0.0368596
Cluster 2	0.286892	0.213613	0.246023	0.581378	0.172068	0.260005	0.176956	0.252286	0.192764	0.317129	0.149259	0.121817	0.128025	0.311521	0.109156	0.0920051	0.0696279	0.0676735	0	0.0275748	0.0898898	0.0233723	0	0.0728455	0.0394581	0.0537602	0.063008	0.0662369	0.257887	0.343923	0.277249	0.296008	0.261858	0.487042	0.355295	0.28803	0.26885	0.375387	0.327085	0.3024	0.564721	0.284008	0.369582	0.302842	0.790749	0.195858	0.794807	0.173793	0.182622
Cluster 3	0	0	0.00340124	0	0.00329633	0.00715609	0	0.00716723	0.0168286	0.0108606	0.0392122	0.029004	0.0484421	0.0636091	0.0834725	0.0412437	0.0672269	0.0961675	0.119961	0.068937	0.0756966	0.0567613	0.145482	0.117673	0.0657635	0.0955737	0.100813	0.0780649	0.106896	0.10559	0.0929159	0.0567686	0.109761	0.0907778	0.0945086	0.123951	0.114737	0.0938467	0.062901	0.0780973	0.0618393	0.0597913	0.155193	0.0415186	0.0386496	0.0687586	0.0319818	0.11501	0.065342
Cluster 4	64.5089	62.3316	66.8175	49.3678	74.8536	72.3202	67.1648	72.8047	65.0868	57.2896	60.6423	61.8452	62.4937	65.5614	65.1888	62.592	62.2521	63.0895	65.3815	73.7488	74.8734	72.7913	71.0383	71.0355	78.2849	77.4745	72.6908	60.466	62.8456	63.508	61.1522	66.8147	69.9694	66.7059	68.6843	70.1233	72.1971	66.6464	75.2305	83.1936	76.109	78.1058	67.5744	78.5019	80.2198	83.4959	84.7624	80.6157	72.6904
Cluster 5	1.16713	1.06445	1.29587	0.554476	1.50181	0.966867	0.656705	0.924572	4.6554	4.28125	5.97797	4.24039	7.82339	5.58944	2.95043	0.780457	0.684274	0.213706	0.237132	0.234386	0.125373	0.156928	0.123929	0.257761	0.0657635	0.125441	0.226829	0.242474	0.196422	0.229282	0.220301	0.454149	0.44218	0.40179	0.557814	0.571602	0.629354	0.882666	0.719767	1.11516	0.695401	1.07273	0.294386	0.372446	0.256967	0.272951	0.326925	0.286247	0.487552
Cluster 6	0.267331	0.814627	0.439894	0.351218	0.35864	0.320434	0.420763	0.223617	0.341161	0.777618	0.613481	0.536574	0.553624	0.461574	0.825093	0.71066	0.811525	1.02579	0.954108	0.978905	0.827932	0.611018	0.700469	0.896559	0.447192	0.67499	0.704114	0.765273	0.891247	1.04384	0.554498	0.606208	0.816935	1.10354	0.60187	0.554659	0.420248	0.202912	0.245314	0.367784	0.75374	0.284888	1.03995	0.102575	0.347846	0.0791766	0.0426424	0.0485598	0.0536139
Cluster 7	0.314277	0.416365	0.693854	0.774174	1.17745	1.13066	0.271333	1.38184	0.12392	0.264998	0.147994	0.255235	0.24567	0.133742	0.13484	0.0920051	0.127251	0.0854823	0.106012	0.124087	0.054407	0.0500835	0	0.117673	0.0789162	0.148139	0.201626	0.242474	0.264568	0.20213	0.122889	0.158141	0.167777	0.115248	0.162725	0.161404	0.138499	0.185157	1.01271	0.393211	1.59965	1.12724	3.02705	0.802286	0.575565	0.464641	0.297312	0.394868	0.437288
Cluster 8	0.222993	0.141202	0.216546	0.0373636	0.24195	0.341902	0.121903	0.580545	1.19483	0.519136	0.623601	0.687395	0.441169	0.257698	0.154103	0.0634518	0.103241	0.0926058	0.1367	0.137874	0.153759	0.0901503	0.118541	0.162501	0	0.174422	0.259908	0.140753	0.312671	0.21118	0.0764308	0.135839	0.243042	0.61571	0.339662	0.357586	0.384265	0.905494	0.0835685	0.0481298	0.0350034	0.0597913	0.0351983	0.0610568	0.191159	0.106263	0.0568565	0.0383367	0.0301578
Cluster 9	0.267331	0.31861	0.490913	0.245105	0.299966	0.312483	0.161227	0.323959	0.257018	0.147704	0.247922	0.353849	0.320064	0.337617	0.157313	0.190355	0.187275	0.252885	0.172967	0	0.108814	0.0701169	0.123929	0.137286	0	0.421719	0.159095	0.240109	0.130948	0.205147	0.175341	0.446039	0.769894	1.29852	1.19948	1.13964	0.890736	0.925785	0.197689	0.184346	0.155182	0.152116	0.329584	0.189276	0.162955	0.181273	0.14451	0.35142	0.447341
Cluster 10	0.00521621	0	0.0328787	0.0194291	0.0797711	0.0548634	0.0196618	0.0157679	0.0168286	0.0173769	0.0164438	0.0174024	0.0155707	0.00815501	0.0224734	0	0.0120048	0.0106853	0	0	0.0165586	0	0.00538822	0.0168105	0	0.010752	0.07876	0.0626885	0.0374136	0.0120675	0.0224797	0.0750157	0.0486084	0.0307855	0.0191859	0.0205099	0.0285144	0.0279004	0.0646982	0.0345081	0.047838	0.0395677	0.00639969	0.0354129	0.0334266	0.0604242	0.0260592	0.0485598	0.102202
Cluster 11	0.971519	1.0029	1.00563	0.321327	0.377759	0.289424	0.251671	0.311058	0.425304	0.601677	0.221359	0.249434	0.257781	0.19572	0.314627	0.209391	0.237695	0.0961675	0.00836937	0.137874	0.177414	0.096828	0.118541	0.126079	0.223596	0.178006	0.286686	0.353658	0.346076	0.555103	0.352181	0.658922	0.920423	0.948825	0.564209	0.577844	0.674162	0.299295	0.494222	0.523979	0.610226	1.42092	1.26074	2.43739	2.05678	1.97525	1.36337	1.18333	1.01699
Cluster 12*	1.09149	1.49891	1.91717	2.80676	3.31413	3.59554	1.69092	6.09788	1.7976	1.2229	1.87207	1.83015	1.21105	0.817132	0.87325	0.764594	0.569028	0.562758	0.426838	0.068937	0.123007	0.253756	0.317905	0.344615	0.986453	1.26755	0.565497	0.953338	1.29745	1.20976	1.16744	0.521055	0.51274	0.31417	0.338952	0.379879	0.327916	0.38046	0.310911	0.18253	0.221688	0.178494	0.20159	0.208814	0.191159	0.302121	0.336401	1.11432	1.98874
Cluster 13	0.00521621	0.057929	0.134916	0.0508145	0.121305	0.186853	0.290995	0.252286	0.261608	0.282375	0.603362	0.971634	1.93076	4.6663	5.88481	8.72462	8.48739	11.8785	9.55782	4.17758	4.52524	3.8798	2.48397	1.68105	0.881231	0.793262	0.828555	0.790112	1.13844	1.11322	1.57507	1.04819	1.32654	1.56217	1.88946	2.03315	1.50991	1.63851	0.668548	0.693795	1.45614	1.35058	6.63488	1.1784	0.678979	0.477143	0.469066	0.378255	0.301578
Cluster 14*	0.0169527	0.0362056	0.0260762	0.0179345	0.0349411	0.026239	0.0196618	0.0243686	0.0382468	0.0521308	0.110047	0.0841116	0.093424	0.127218	0.115577	0.0729695	0.0936375	0.113976	0.142279	0.179236	0.0567725	0.0734558	0.0754351	0.131682	0.0920689	0.0394242	0.0598576	0.0520433	0.0681463	0.0905059	0.041962	0.0324392	0.0611525	0.0347324	0.0511625	0.0365611	0.0149361	0.0228276	0.0242618	0.0308757	0.0233356	0.0325335	0.0287986	0.0232016	0.0135796	0.0354211	0.00473805	0.0306694	0.0251315
Cluster 15*	0.0117365	0.00362056	0	0.0269018	0.00329633	0.0127219	0.0353913	0.012901	0.0489559	0.0282375	0.0303578	0.043506	0.0432518	0.0424061	0.0417362	0.0602792	0.129652	0.0463029	0.0278979	0.193024	0.0283862	0.0868114	0.0323293	0.103665	0.131527	0.087211	0.130742	0.113549	0.117586	0.144809	0.137875	0.117592	0.103489	0.117616	0.0717697	0.0445867	0.12492	0.0659463	0.272271	0.191611	0.10151	0.0694634	0.0239988	0.0476243	0.0741654	0.0437555	0.0236902	0.0242799	0.0686928
Cluster 16*	0.238642	1.22013	0.594084	0.70692	1.18404	1.37238	0.656705	1.15536	2.48451	4.19436	4.1742	3.09183	2.82348	2.9358	1.82676	1.63388	1.88235	1.6491	1.5846	0.63422	0.903629	1.24207	0.775904	1.17954	0.815468	0.71083	0.877386	0.477852	1.00349	0.582255	0.620439	0.247349	0.462564	0.293646	0.439145	0.382554	0.333347	0.512352	0.186007	0.139849	0.0933424	0.107273	0.151993	0.026865	0.0449171	0	0.00592256	0.00383367	0.00670174
Cluster 17*	0.00260811	0	0	0	0	0	0	0	0	0	0	0	0	0	0	0	0	0	0	0	0	0	0	0	0	0	0	0	0	0	0	0.00608236	0.00784006	0.0221024	0.0497413	0.0588545	0.0461662	0.0684827	0.0916557	0.0844541	0.047838	0.0457227	0.0447978	0.0134325	0.0167133	0.00416719	0.00829158	0.0153347	0.0201052
Cluster 18	0	0	0	0	0	0	0	0	0	0	0	0	0	0	0	0	0	0	0	0	0	0	0	0.0168105	0.0131527	0	0.0094512	0.00827961	0.0574567	0.00301686	0.0254769	0	0.0156801	0	0	0	0	0.0279004	0.0188703	0.0599352	0.0991763	0.099359	0.0671968	0.240564	0.274725	0.264616	0.44893	0.0856186	0.207754
Cluster 19*	0.023473	0.0398262	0.0464837	0	0.0369189	0.0174927	0.00786473	0.0473037	0.0489559	0.0434424	0.0442719	0.0493068	0.0657428	0.122325	0.0577886	0.158629	0.0552221	0.0391794	0.0251081	0.0137874	0.0520414	0.0400668	0.0161647	0.0840524	0.0526108	0.212652	0.307164	0.19398	0.342068	0.111624	0.12139	0.328447	0.261858	0.27707	0.182622	0.117709	0.139856	0.159793	0.102439	0.110789	0.198353	0.496795	0.185591	0.34436	0.18698	0.212527	0.21795	0.374422	0.469122
Cluster 20	0.00652026	0.00362056	0.00566874	0.0343745	0.0178002	0.0135171	0.0275265	0.00430034	0	0.00434424	0	0	0	0	0	0	0	0	0	0	0	0	0	0	0	0	0	0.0532261	0.013362	0	0.00749322	0.202745	0.0282242	0.0505198	0.00923768	0.0222934	0.00407349	0.0101456	0.00808727	0.000908109	0	0.00967212	0	0.135546	0.12535	0.10418	0.0876538	0.269635	0.797507
Cluster 21	0.0130405	0.0470673	0.0340124	0.0239127	0.0395559	0.0413463	0.0314589	0.0415699	0.188174	0.14336	0.191001	0.136319	0.108995	0.198982	0.141261	0.272843	0.134454	0.089044	0.114381	0.068937	0.0709656	0.103506	0.129317	0.0812507	0	0.0179201	0.0409552	0.023656	0.0213792	0.045253	0.0374661	0.0202745	0.0235202	0.021313	0.0298448	0.00356694	0.0101837	0	0.0350448	0.0136216	0.0245024	0.00879283	0.00959954	0.00122114	0.00940125	0.0145852	0.00236902	0.00894523	0
Cluster 22*	0.202128	0.104996	0.210877	0.0881781	0.226787	0.0477073	0.0550531	0.0458702	0.00917922	0	0.0227684	0.0174024	0.00519022	0.001631	0.0160524	0.00317259	0	0.00712352	0.0195285	0	0	0	0	0.011207	0.0263054	0.00238934	0.0110264	0.0295701	0.149655	0.165928	0.0854227	0.152059	0.0909447	0.082884	0.107299	0.105225	0.145288	0.177548	0.480743	0.261535	0.241523	0.350834	0.155193	0.12944	0.124305	0.160437	0.17057	0.240243	0.591428
Cluster 23*	0.00521621	0	0.0192737	0.00597818	0.0270299	0.0628146	0.0393236	0.0544709	0.00458961	0.00434424	0.00505964	0.0174024	0.0173007	0.014679	0	0	0.00960384	0	0	0.0413622	0	0	0	0	0.0131527	0.0752643	0.696238	0.483766	0.923315	0.458563	0.478067	1.4922	0.630341	0.824894	0.495282	0.566251	0.534306	0.367778	0.682026	0.841817	0.484213	0.573293	0.164792	1.42507	1.03414	1.77939	1.16674	1.214	1.18956
Cluster 24*	0	0	0.00906999	0.0194291	0.0204372	0.019878	0	0.0243686	0.0229481	0.0152048	0.0442719	0.0348048	0.0380616	0.03262	0.0321048	0.0317259	0.062425	0.0391794	0.0613754	0.0137874	0.0236552	0.0400668	0.0323293	0.056035	0.131527	0.248492	0.168546	0.522799	0.799049	0.618457	0.579975	0.283843	0.446884	0.165768	0.349611	0.444084	0.265455	0.423578	0.335172	0.232476	0.250858	0.180253	0.278387	0.1502	0.153554	0.158353	0.127927	0.342475	0.358543
Cluster 25	0	0.0108617	0.00113375	0.00149454	0.0534005	0.0580438	0.0668502	0.0860067	0.111681	0.125983	0.137875	0.0609084	0.0882338	0.249543	0.00321048	0.0190355	0	0	0.00278979	0	0.00236552	0	0.0107764	0.137286	0	0	0.0015752	0.0011828	0.0013362	0	0	0	0.210114	0.00631498	0	0.0535041	0.0441294	0.0608735	0.0646982	0.148022	0.38387	0.283129	0.708766	0.173401	0.606903	0.24378	0.152802	0.523935	0.127333
Cluster 26*	0.935006	0.77118	0.557804	1.1224	0.286121	0.423004	1.14432	0.543276	0.994416	1.60954	1.4635	1.56332	1.01728	0.84649	0.841145	0.659898	0.681873	0.174526	0.184126	0.0965118	0.0520414	0.066778	0.123929	0.033621	0	0.0155307	0	0.0011828	0.0013362	0.00905059	0.00749322	0.022302	0	0.000789372	0.000710591	0.0026752	0.00135783	0.00507279	0	0	0.00350034	0	0	0	0	0	0	0	0
Cluster 27	0	0	0	0.00298909	0	0	0	0	0.00611948	0	0	0	0	0	0	0	0.00240096	0	0	0	0	0	0.0161647	0	0	0	0	0	0	0	0	0	0	0.266018	0.274288	0	0	0	0	0	0.0875085	0	0	0.0109902	0	0	0	0	0
Cluster 28	0	0	0	0	0	0	0	0	0	0	0	0	0	0	0	0	0	0	0	0	0.00236552	0	0	0	0	0	0	0	0	0	0	0	0	0.384424	0.428486	0	0	0	0.000898586	0	0	0	0	0	0	0	0	0	0
Cluster 29	0	0	0.00453499	0.0343745	0.0586746	0.105751	0.180889	0.116109	0.00764935	0	0.00632455	0.0986136	0.0138406	0.00978601	0.0481572	0.111041	0.060024	0.014247	0	0.0551496	0	0.0200334	0	0.00280175	0	0.0310615	0.0614328	0.0745165	0.121594	0.0482698	0.0509539	0.135839	0.0297922	0.00947246	0.0127906	0.00535041	0.00611023	0.00507279	0.00449293	0.000908109	0	0.00439642	0.0335984	0.105018	0.0240254	0.0354211	0.0260592	0.0434483	0.0536139
Cluster 30	0.202128	0.282404	0.241488	0.594829	0.00131853	0	0	0	0	0	0.00126491	0.0058008	0	0.001631	1.57956	2.75063	1.63505	2.93489	1.77989	0.523921	2.60917	4.34725	2.13912	0	1.59148	2.77403	0.964022	0.354841	1.33887	1.18864	1.29932	1.08469	0	0.25181	0.18049	0.00178347	0.000678914	0.0025364	0.000898586	0.00181622	0	0.000879283	0.0143993	0	0	0	0.00236902	0.00638945	0.00167543
Cluster 31	1.10323	1.01738	1.42172	1.14183	0.837267	0.966867	1.38419	0.742525	1.17035	0.914462	0.616011	0.426359	0.346015	0.172886	0.0481572	0.0634518	0.0648259	0.110415	0.0195285	0.0827244	0.0307518	0.113523	0.00538822	0.00280175	0	0.00716803	0.0189024	0.00709681	0.0013362	0.0120675	0	0.00608236	0.00784006	0.00710435	0.015633	0.0214016	0.00203674	0	0.000898586	0	0	0.00703427	0.0111995	0.00244227	0	0	0	0.0127789	0.0402104
Cluster 32*	0.64681	0.742216	0.53853	0.576894	0.165476	0.175722	0.444357	0.156246	0.3534	0.462661	0.322552	0.391554	0.046712	0.140266	0.105946	0.053934	0.0840336	0.0854823	0.0167387	0.0137874	0	0.0066778	0.118541	0.0420262	0.0263054	0	0.0063008	0	0.0146982	0.00905059	0.0134878	0.0243294	0.0203842	0.0221024	0.0177648	0.0115925	0.00746806	0.0152184	0.00718869	0	0	0.00351713	0.00159992	0.00732681	0	0.0145852	0.00710707	0.0562272	0.179272
Cluster 33*	0	0	0.00340124	0	0	0	0	0	0	0	0	0	0	0	0	0	0	0	0	0	0	0	0	0	0	0	0	0	0	0	0.00149864	0	0.802822	3.0375	0.0952191	0.118601	0.157508	0.0355096	0.000898586	0	0	0.000879283	0	0	0	0	0	0.00255578	0
